# Supplementary material for: The transcriptomic insight into the differential susceptibility of African Swine Fever in inbred pigs
Source: Sci Rep. 2024 Mar 11;14:5944. doi: 10.1038/s41598-024-56569-2 (PMC10928096; doi:10.1038/s41598-024-56569-2)
Supplement: Supplementary file 4 — Supplementary Table S1. [file 41598_2024_56569_MOESM4_ESM.xlsx]

## Sheet: QC & Mapping Rate
Supplementary Table 1 (TabS1): The number of counts per sample in pre- and post-trimming and the percent of removed reads
Day	Animal	Replicate	Read	read counts (pre-trimming)	read counts (post-trimming)	removed reads (%)	Mapping rate (%)
18	896	3	S6	34669799	34355843	0.90556	97.85
18	899	2	S11	31934556	31636347	0.933813	97.33
19	897	3	S3	34493682	34126267	1.06517	96.77
19	897	1	S2	32871378	32506588	1.10975	97.09
18	913	1	S8	39836542	39379883	1.14633	97.35
18	917	2	S4	32677382	32291059	1.18223	97.34
19	896	2	S12	50857975	50226562	1.24152	97.47
18	900	1	S9	41341023	40812951	1.27736	97.6
25	913	2	S8	38548270	38039590	1.31959	97.6
18	899	1	S3	37002940	36511259	1.32876	97.55
19	900	2	S11	38772188	38223619	1.41485	97.42
18	913	3	S9	40384384	39803969	1.43723	97.08
25	912	3	S7	39305436	38709901	1.51515	97.73
18	911	1	S5	34211408	33692028	1.51815	97.31
18	914	2	S12	37609359	37030963	1.5379	97.01
19	899	1	S5	37671303	37075813	1.58075	97.07
25	913	1	S7	42883404	42197697	1.599	97.78
19	896	3	S10	30474284	29986127	1.60187	97.08
19	909	1	S8	71079936	69908138	1.64856	96.91
18	916	3	S2	34737132	34153766	1.67937	97.53
18	910	2	S10	34000896	33407073	1.74649	97.44
18	912	3	S4	57673907	56660651	1.75687	89.76
18	896	2	S6	37635414	36965706	1.77946	97.82
25	909	1	S3	48435786	47561108	1.80585	94.38
19	908	2	S8	38409956	37706860	1.8305	97.69
19	910	2	S12	28335828	27790543	1.92437	96.56
25	897	3	S4	33454925	32809658	1.92877	97.12
18	911	2	S6	40696111	39875975	2.01527	97.11
25	912	2	S9	54752569	53648458	2.01655	94.38
18	908	2	S8	44918085	43994484	2.05619	96.93
18	906	2	S3	33959198	33246411	2.09895	97.03
25	899	2	S4	31610462	30923783	2.17232	97.29
25	911	2	S5	38594055	37750371	2.18605	97.6
18	910	1	S12	50535083	49428780	2.18918	96.89
19	899	3	S6	28512608	27877162	2.22865	96.54
18	906	1	S2	33244668	32478748	2.30389	97.11
18	915	2	S9	55324968	54005210	2.38547	97.45
25	900	3	S4	48601464	47406762	2.45816	96.93
18	909	1	S4	52208916	50907784	2.49216	96.79
25	900	1	S1	44560873	43434466	2.52779	97.01
18	909	2	S5	53290009	51906533	2.59613	96.46
19	910	1	S11	26421913	25709862	2.69493	96.32
19	916	1	S3	37990810	36964131	2.70244	97.15
25	905	3	S5	43149971	41958547	2.76112	95.93
19	916	3	S7	28413072	27625699	2.77116	96.89
18	900	2	S7	26579242	25839353	2.78371	97.62
19	914	1	S2	33783560	32823114	2.84294	97.11
25	915	3	S10	86930270	84428377	2.87805	94.46
25	909	2	S7	45730641	44408240	2.89172	94.76
25	915	2	S9	32776148	31783782	3.02771	94.53
25	917	2	S7	43471304	42128032	3.09002	97.57
19	913	1	S10	58195268	56312174	3.23582	96.75
25	911	3	S5	52607554	50895679	3.25405	97.37
25	917	3	S7	52612714	50875012	3.30282	97.32
19	917	2	S1	45672711	44154196	3.32478	96.66
18	897	1	S3	33801736	32668465	3.3527	97.37
19	913	3	S11	52477447	50681250	3.4228	96.82
25	906	2	S6	45516940	43956863	3.42746	94.34
19	905	1	S3	60268006	58087365	3.61824	96.82
19	914	3	S6	29381167	28317318	3.62085	97.03
25	914	3	S3	32035832	30797515	3.86541	97.4
18	905	2	S10	39086710	37530205	3.98218	97.17
18	914	1	S11	29950249	28750376	4.00622	96.34
25	899	3	S8	38446026	36890670	4.04556	97.1
19	911	2	S5	36296098	34770294	4.20377	97.3
19	908	3	S8	46762003	44582585	4.66066	97.33
25	906	1	S2	22789196	21695330	4.79993	92.26
19	905	3	S1	37177242	35304776	5.03659	97.51
18	905	1	S2	39618245	37475223	5.40918	97.38
18	915	1	S11	42749218	40386486	5.52696	97.37
18	897	2	S11	42631781	39965097	6.25516	97.16
19	912	2	S1	38248485	34958193	8.60241	93.3
19	911	1	S4	23789495	20633415	13.2667	93.76
25	907	2	S8	37159089	32019825	13.8304	89.21
18	917	1	S6	15939637	12861921	19.3086	92.94
19	917	3	S2	18623101	14636211	21.4083	93.09
19	912	3	S5	12155036	8731954	28.1618	89.06
19	900	1	S10	15752656	10902607	30.7888	90.25
18	916	1	S1	10103921	6917220	31.5393	91.05
25	897	2	S6	48065712	32225262	32.9558	95.8
18	908	1	S9	4721275	3130558	33.6925	88.07
25	905	2	S10	4906607	3224939	34.2735	89.43
