# Supplementary material for: The transcriptomic insight into the differential susceptibility of African Swine Fever in inbred pigs
Source: Sci Rep. 2024 Mar 11;14:5944. doi: 10.1038/s41598-024-56569-2 (PMC10928096; doi:10.1038/s41598-024-56569-2)
Supplement: Supplementary file 5 — Supplementary Table S2. [file 41598_2024_56569_MOESM5_ESM.xlsx]

## Sheet: Alignment on the viral genomes
Supplementary Table 2 (TabS2): The mapping rates of the host mRNA reads (per sample) on two viral transcriptomes
Treatment	Sample	Day	Viral reference genome	total reads	overall alignment rate
Sham	905	Day_18	Portugal_1988_OURT88-3	75005428	0.0016
			Spain_1975_E75		0.0026
		Day_19	Portugal_1988_OURT88-3	93392141	0.0001
			Spain_1975_E75		0.001
		Day_25	Portugal_1988_OURT88-3	45183486	0.0097
			Spain_1975_E75		0.0125
	906	Day_18	Portugal_1988_OURT88-3	65725159	0.0001
			Spain_1975_E75		0.0018
		Day_19
		Day_25	Portugal_1988_OURT88-3	65652193	0.0267
			Spain_1975_E75		0.0318
	909	Day_18	Portugal_1988_OURT88-3	102814317	0.0001
			Spain_1975_E75		0.0008
		Day_19	Portugal_1988_OURT88-3	69908138	0.0001
			Spain_1975_E75		0.0006
		Day_25	Portugal_1988_OURT88-3	91969348	0.0209
			Spain_1975_E75		0.0243
	911	Day_18	Portugal_1988_OURT88-3	73568003	0.0001
			Spain_1975_E75		0.0008
		Day_19	Portugal_1988_OURT88-3	55403709	0.0003
			Spain_1975_E75		0.0049
		Day_25	Portugal_1988_OURT88-3	88646050	0.0001
			Spain_1975_E75		0.0008
	915	Day_18	Portugal_1988_OURT88-3	94391696	0.0002
			Spain_1975_E75		0.0008
		Day_19
		Day_25	Portugal_1988_OURT88-3	116212159	0.0238
			Spain_1975_E75		0.0278
Attenuated - Not Recovered	896	Day_18	Portugal_1988_OURT88-3	71321549	0.0002
			Spain_1975_E75		0.0006
		Day_19	Portugal_1988_OURT88-3	80212689	0.0001
			Spain_1975_E75		0.0006
		Day_25
	897	Day_18	Portugal_1988_OURT88-3	72633562	0.0001
			Spain_1975_E75		0.001
		Day_19	Portugal_1988_OURT88-3	66632855	0
			Spain_1975_E75		0.0005
		Day_25	Portugal_1988_OURT88-3	65034920	0.0042
			Spain_1975_E75		0.0056
	910	Day_18	Portugal_1988_OURT88-3	82835853	0.0001
			Spain_1975_E75		0.0012
		Day_19	Portugal_1988_OURT88-3	53500405	0.0001
			Spain_1975_E75		0.0017
		Day_25
	913	Day_18	Portugal_1988_OURT88-3	79183852	0.0001
			Spain_1975_E75		0.0007
		Day_19	Portugal_1988_OURT88-3	106993424	0.0001
			Spain_1975_E75		0.0009
		Day_25	Portugal_1988_OURT88-3	80237287	0.0001
			Spain_1975_E75		0.0004
	914	Day_18	Portugal_1988_OURT88-3	65781339	0.0001
			Spain_1975_E75		0.0026
		Day_19	Portugal_1988_OURT88-3	61140432	0.0001
			Spain_1975_E75		0.0006
		Day_25	Portugal_1988_OURT88-3	30797515	0.0001
			Spain_1975_E75		0.0008
	916	Day_18	Portugal_1988_OURT88-3	41070986	0.0002
			Spain_1975_E75		0.0044
		Day_19	Portugal_1988_OURT88-3	64589830	0.0001
			Spain_1975_E75		0.0009
		Day_25
	917	Day_18	Portugal_1988_OURT88-3	45152980	0.0002
			Spain_1975_E75		0.0054
		Day_19	Portugal_1988_OURT88-3	58790407	0.0003
			Spain_1975_E75		0.0042
		Day_25	Portugal_1988_OURT88-3	93003044	0.0003
			Spain_1975_E75		0.0013
Attenuated - Recovered	899	Day_18	Portugal_1988_OURT88-3	68147606	0.0001
			Spain_1975_E75		0.0006
		Day_19	Portugal_1988_OURT88-3	64952975	0.0001
			Spain_1975_E75		0.001
		Day_25	Portugal_1988_OURT88-3	67814453	0.0001
			Spain_1975_E75		0.0006
		Day_35	Portugal_1988_OURT88-3	86199452	0
			Spain_1975_E75		0.0002
	900	Day_18	Portugal_1988_OURT88-3	66652304	0.0001
			Spain_1975_E75		0.0007
		Day_19	Portugal_1988_OURT88-3	49126226	0.0003
			Spain_1975_E75		0.0062
		Day_25	Portugal_1988_OURT88-3	90841228	0.0001
			Spain_1975_E75		0.0007
	907	Day_18
		Day_19
		Day_25	Portugal_1988_OURT88-3	32019825	0.0008
			Spain_1975_E75		0.0166
	908	Day_18	Portugal_1988_OURT88-3	47125042	0.0001
			Spain_1975_E75		0.0022
		Day_19	Portugal_1988_OURT88-3	82289445	0.0001
			Spain_1975_E75		0.0008
		Day_25
	912	Day_18	Portugal_1988_OURT88-3	56660651	0.0001
			Spain_1975_E75		0.0003
		Day_19	Portugal_1988_OURT88-3	43690147	0.0008
			Spain_1975_E75		0.0088
		Day_25	Portugal_1988_OURT88-3	92358359	0.0001
			Spain_1975_E75		0.001
		Day_35	Portugal_1988_OURT88-3	81569940	0.0001
			Spain_1975_E75		0.002
