# Supplementary material for: The transcriptomic insight into the differential susceptibility of African Swine Fever in inbred pigs
Source: Sci Rep. 2024 Mar 11;14:5944. doi: 10.1038/s41598-024-56569-2 (PMC10928096; doi:10.1038/s41598-024-56569-2)
Supplement: Supplementary file 6 — Supplementary Table S3. [file 41598_2024_56569_MOESM6_ESM.xlsx]

## Sheet: SDE Genes 
Supplementary Table 3 (TabS3): Differentially Expressed Genes (DEGs) between the recovered (n=5) and non-recovered (n=12) pigs pre-infection, one day, and seven days post-infection (padj < 0.05)
Pre-infection (2 SDE genes)				One Day Post-infection (27 SDE genes)				Seven Days Post-infection (585 SDE genes)
log2FoldChange	padj	gene		log2FoldChange	padj	gene		log2FoldChange	padj	gene
-3.67597	0.00601258	HTRA3		-5.12171	1.64043e-07	PLA2G2D		2.67645	3.21087e-14	G0S2
-3.24847	0.0158823	GFPT2		0.886975	3.72535e-07	NRG1		-1.2731	2.76382e-07	CITED2
				0.781584	5.87954e-05	ENSSSCG00000007181		2.92358	4.57754e-06	THBS1
				1.02625	0.00148218	C5AR1		1.79786	4.57754e-06	RGS18
				0.786963	0.00307961	ENSSSCG00000033457		-2.6382	7.26145e-06	CFAP45
				-0.686081	0.00388709	ZNF367		-2.58521	7.87511e-06	TRBV25-1
				-1.41526	0.00596029	LAP3		3.46014	1.25446e-05	OTOP2
				0.773209	0.00705395	ENSSSCG00000041738		2.2035	1.87506e-05	AMDHD1
				0.998095	0.00944585	ENSSSCG00000003282		0.820376	2.98989e-05	SCG5
				-1.14479	0.00991521	ENSSSCG00000002651		1.33097	2.98989e-05	ENSSSCG00000047164
				-0.990245	0.0132946	HHLA2		3.51328	4.09855e-05	CSTA
				1.11628	0.0140213	VPREB1		-2.34864	5.68872e-05	ENSSSCG00000039709
				-3.78279	0.0140213	CXCL10		-1.62122	6.78168e-05	CD6
				1.17926	0.0140213	OLFML2B		-3.16312	7.52083e-05	MSC
				0.807986	0.0140213	ENSSSCG00000038429		-2.37206	7.52083e-05	CLIC5
				-2.8623	0.0175627	MS4A7		2.8297	9.53578e-05	OTOP3
				0.965688	0.0229069	LGALS3		-2.58787	0.000101708	ENSSSCG00000045898
				1.41142	0.0250927	MAMDC2		-2.4275	0.000101708	KAZALD1
				0.677528	0.0280636	CD24		-0.991157	0.000101708	ENSSSCG00000024696
				-1.42974	0.0289715	CD274		1.96462	0.000101708	AMPH
				0.892448	0.0306256	GLIS3		-2.96871	0.000132366	GZMK
				-1.97148	0.0313854	ANKRD22		2.45623	0.000180896	PTPRG
				0.509721	0.0313854	VAT1		2.53294	0.000180896	ENSSSCG00000043838
				0.653998	0.0333566	FABP5		1.4386	0.000180896	SERPINB1
				0.833448	0.0333566	ENSSSCG00000012257		-5.00697	0.000180896	EEF1A2
				1.04343	0.0333826	EPHA4		-1.23752	0.000202591	UMODL1
				-0.782768	0.0363244	CLEC2B		-2.37799	0.000202737	ENSSSCG00000046886
								0.917803	0.000221	PALS1
								2.86894	0.000221	GPR37
								1.46847	0.000221	ENSSSCG00000030088
								2.5101	0.000239419	OAS1
								-1.51322	0.000253635	DUSP14
								1.38862	0.000267616	OSM
								2.92101	0.000300652	ENSSSCG00000000639
								1.51339	0.000305762	H1-2
								-2.71948	0.000307266	TIGIT
								-0.936694	0.00032013	HEXIM1
								2.2953	0.000325815	KCNQ2
								3.55751	0.000386465	NRCAM
								-2.94416	0.000387155	EPN3
								1.43847	0.000458811	ANXA1
								2.51081	0.000458811	PTGER3
								1.74949	0.000458811	WWC2
								1.26252	0.000575426	TUBB6
								3.10781	0.000638831	HNF4A
								-2.12681	0.00070907	BCAS4
								-2.321	0.000727321	ENSSSCG00000002077
								-2.69792	0.000928559	UCHL1
								-1.72835	0.000941559	XPNPEP2
								1.05389	0.000958072	TEC
								-1.27407	0.000968049	SIT1
								3.19306	0.000968049	ENSSSCG00000050665
								-1.24363	0.000977368	ENSSSCG00000042191
								-1.34916	0.00103808	ND5
								-2.09399	0.00104481	CXCR3
								-2.05661	0.00104481	ENSSSCG00000046105
								-3.07308	0.00108445	FOXB1
								-2.6004	0.00112701	RCAN2
								1.7507	0.00116918	SLC16A14
								-2.46469	0.00121333	ENSSSCG00000040548
								-2.30519	0.00127213	TRAV36DV7
								1.58083	0.00128405	DENND11
								1.28196	0.00132543	PLIN3
								-2.36666	0.00132543	TRBV27
								-1.36581	0.00136789	NR4A2
								-1.33905	0.00136789	ENSSSCG00000033104
								1.38162	0.00146578	PTAFR
								-1.74453	0.0015207	TRBV19
								-1.79112	0.0015207	ENSSSCG00000031902
								1.10018	0.00152359	SCML2
								-1.71153	0.00152359	ENSSSCG00000031661
								2.55039	0.0016843	ENSSSCG00000026043
								-2.11393	0.00173877	NDST3
								-1.3067	0.00173877	PDXP
								-1.0457	0.00196183	SNORD30
								-1.93729	0.00196183	CD8B
								-1.3142	0.00196183	FBXL16
								-2.16573	0.00196183	ENSSSCG00000049854
								1.95628	0.00198072	CDA
								-1.18048	0.00198072	SPIC
								3.23064	0.00198072	RD3L
								1.61117	0.00211929	SPATS2L
								2.05537	0.00220659	ENSSSCG00000008032
								-0.864012	0.00230266	KCNJ13
								1.69309	0.00230266	ENSSSCG00000038418
								-2.13634	0.00233338	ENSSSCG00000038885
								-2.23796	0.00234876	P14ARF
								-1.31002	0.00234876	ND6
								3.02515	0.00234953	NUP62CL
								1.8363	0.00255222	CBR3
								1.82184	0.00257938	ENSSSCG00000023584
								1.26429	0.00263016	PPIF
								2.8081	0.00263016	IL1R2
								1.02084	0.00263016	ITGA5
								-1.68006	0.00263016	ENSSSCG00000016486
								3.28696	0.00282754	FILIP1
								-1.61717	0.00282754	ENSSSCG00000031604
								2.04767	0.00282754	ENSSSCG00000040615
								-1.22623	0.00284473	ENSSSCG00000045695
								2.62033	0.00285098	FAM110B
								-1.3363	0.0028942	ENSSSCG00000049507
								-0.872559	0.00290644	NALF2
								2.21157	0.0030784	ENSSSCG00000024568
								2.64343	0.0030784	SLC2A5
								1.66996	0.00308033	PRKAR1B
								0.948599	0.00311843	SYK
								-1.04938	0.00333233	CD5
								2.0279	0.00352302	TTC7B
								1.968	0.00363525	VDR
								-2.40197	0.00371827	ODAPH
								1.18076	0.00371827	ENSSSCG00000045495
								2.07993	0.00378688	GPAT3
								5.71415	0.00379566	ENSSSCG00000042972
								-2.63651	0.00381812	ENSSSCG00000050110
								1.39608	0.00381812	EEPD1
								-2.63015	0.00384971	KRT82
								-0.811295	0.00392032	MEX3C
								2.33227	0.00404565	CHIT1
								1.20601	0.00415041	MBOAT2
								0.771605	0.00421698	VAV3
								1.30289	0.00452373	ENSSSCG00000048164
								-1.68454	0.00489513	ENSSSCG00000041692
								1.79294	0.00490879	ADAMTS2
								1.58457	0.00496627	SRGAP3
								2.63252	0.00496627	ALAS2
								-0.947663	0.00505199	ZBTB38
								2.16557	0.00536788	HTRA1
								4.94264	0.00541195	LTF
								3.00875	0.00541195	ARHGAP28
								1.72849	0.00548437	SORT1
								-2.01952	0.00561044	ENSSSCG00000043140
								-0.700887	0.0057489	EML4
								-1.9658	0.0057489	ENSSSCG00000036513
								-1.23162	0.00581282	HS3ST3B1
								2.34629	0.00593424	ENSSSCG00000039758
								2.58052	0.00597377	PTPRB
								3.11401	0.00603765	PRSS57
								-1.96733	0.00605037	PHLDA1
								1.16108	0.00617259	DTNA
								-2.11037	0.00635927	ENSSSCG00000051661
								2.08684	0.00646367	PARD3
								-1.76234	0.00662253	ENSSSCG00000044767
								-2.23922	0.00662253	DUSP18
								0.775317	0.00662253	DPYD
								2.01115	0.00679638	MAOB
								1.55666	0.0068188	ATP9A
								1.65355	0.00709066	MYL5
								1.39995	0.00709066	AFAP1
								-1.14392	0.00709066	AAK1
								-1.74956	0.00709066	ENSSSCG00000036918
								-0.724144	0.00709066	DGKA
								1.26893	0.00716289	MAG
								-3.40048	0.00716289	ENSSSCG00000002084
								1.10754	0.00722391	PPFIA2
								1.90547	0.00728357	ENSSSCG00000051196
								1.34934	0.00728357	RHBDL2
								1.51811	0.00736785	RNASE4
								-1.18224	0.00736785	MAPK8IP2
								-0.530568	0.00751376	ARHGAP1
								-1.5942	0.00751376	JAKMIP1
								-1.30447	0.00773777	ENSSSCG00000038475
								1.92822	0.00773777	AZU1
								3.08497	0.00773777	MEIKIN
								-1.41197	0.00773777	SH2D1A
								0.932534	0.00773777	GFOD1
								-1.49659	0.00773777	PARD6B
								0.925252	0.00775672	MBNL2
								1.7699	0.00782243	ENSSSCG00000010128
								2.91804	0.00793274	NR5A1
								3.29168	0.00793274	WFDC1
								6.23349	0.00793274	ENSSSCG00000039569
								-2.00344	0.00796834	ENSSSCG00000048015
								-1.77222	0.00810435	ENSSSCG00000050152
								1.47199	0.00810435	FAH
								-1.42601	0.00810435	ENSSSCG00000043992
								-1.27158	0.00817714	THEMIS
								-0.766413	0.00818161	MAT2A
								-3.97543	0.00828851	ENSSSCG00000043306
								1.76827	0.00828851	KIF26A
								1.34529	0.00834995	ENSSSCG00000036743
								0.9971	0.00839055	DHRS3
								1.0993	0.00849001	NCF1
								1.06879	0.00849001	IRAK3
								1.38576	0.00849001	H1-0
								-1.50252	0.00850388	ENSSSCG00000051619
								4.37266	0.00851748	ENSSSCG00000035337
								-0.858488	0.00864293	GLIPR2
								-1.24588	0.00875105	ENSSSCG00000002700
								-0.70375	0.00877085	SLC12A2
								0.729477	0.0090886	ENSSSCG00000010829
								2.33653	0.00935441	LY6D
								-1.44187	0.00935441	KRT85
								4.3273	0.00958802	CDH5
								1.73506	0.00961908	SMOX
								2.77782	0.00962415	TIMP3
								2.2405	0.00969706	PLEKHA7
								-0.940654	0.00969706	MPZL3
								2.08099	0.00969706	IL1A
								0.964172	0.00982986	ENSSSCG00000047041
								-2.13865	0.00989169	ENSSSCG00000046783
								-2.55201	0.0099804	CTLA4
								1.02663	0.0102055	NUAK1
								-0.860262	0.0104464	LAYN
								1.99602	0.0105474	IL1RAP
								0.690074	0.0107072	TRAF3IP2
								1.14218	0.0107072	UNC93B1
								2.15915	0.0110061	ENSSSCG00000033183
								-0.878966	0.0111485	ECHDC1
								2.00011	0.011159	KCNH4
								-1.16342	0.0116233	FKBPL
								5.294	0.0118262	ENSSSCG00000045096
								2.74855	0.011853	SEMA3C
								2.37067	0.0119295	RSPO2
								-2.35565	0.0120569	ENSSSCG00000045922
								2.01059	0.012197	XCL1
								1.58999	0.0122828	PCYT1B
								-0.595922	0.0124777	ELK3
								1.78554	0.0129201	NRG1
								1.14663	0.0130227	SH3PXD2B
								1.85728	0.0132474	ENSSSCG00000051054
								-0.887793	0.0135108	ENSSSCG00000017032
								2.37622	0.0135812	ENSSSCG00000000291
								-2.13224	0.013639	ENSSSCG00000035661
								-1.2318	0.013639	EGR1
								2.26725	0.013639	PPP1R3B
								1.56639	0.013639	F13A1
								1.00665	0.013639	MGST1
								1.3515	0.013639	ENSSSCG00000035960
								1.74382	0.013639	MGAM
								0.816137	0.0136537	TXK
								1.65619	0.0137148	IFITM3
								2.65294	0.0137606	TMEM52B
								1.0214	0.0138796	ENSSSCG00000004024
								-1.54808	0.0138796	ENSSSCG00000033574
								1.19862	0.014182	BCR
								-0.931857	0.0143307	TNFSF9
								-0.651939	0.0143307	TMSB10
								-1.55709	0.0143354	ENSSSCG00000049878
								-1.72139	0.0143388	ATP1B2
								1.74535	0.0144016	CDC42EP4
								-1.47684	0.0147459	ENSSSCG00000045061
								-1.42427	0.0148103	APOF
								1.05708	0.0149383	CCDC180
								1.83421	0.0149383	CD82
								2.24589	0.0150252	ENSSSCG00000045883
								-0.917365	0.0150252	ITGA4
								1.37265	0.0150412	TESK2
								-1.10954	0.0151865	ENSSSCG00000050449
								-1.68683	0.0153377	SYT11
								-1.70013	0.0155294	ENSSSCG00000018093
								1.69319	0.0156366	PRKG1
								-0.927531	0.0157001	ENSSSCG00000017971
								-1.68711	0.0158559	ENSSSCG00000002081
								2.60596	0.0159224	CRACDL
								0.855069	0.0162183	IRAK2
								1.55959	0.0162183	IRF7
								-0.99053	0.0164568	ENSSSCG00000003037
								-1.2617	0.0165804	ENSSSCG00000039362
								2.08605	0.0166499	TTC9
								2.09362	0.016682	MET
								1.23523	0.0166966	TNFSF13
								-0.883541	0.0167482	RGS3
								-0.732546	0.0167482	ENSSSCG00000009356
								2.60368	0.0167482	PTI
								2.47728	0.0167943	LONRF2
								4.13495	0.0167943	LHFPL1
								3.87905	0.0167943	ENSSSCG00000044700
								1.9242	0.0171916	RXFP1
								1.28764	0.017248	ENSSSCG00000041378
								-0.938881	0.017248	ENSSSCG00000050176
								2.71445	0.017248	CMTM2
								-0.922881	0.017248	MFSD6
								-1.07331	0.017248	ND4
								2.62943	0.01747	ENSSSCG00000014272
								-2.17998	0.0176831	ENSSSCG00000048827
								2.10341	0.0176831	ENSSSCG00000045443
								1.6066	0.0177017	PDGFA
								1.35614	0.0177084	CAPN3
								3.31961	0.01794	ENSSSCG00000051733
								0.868598	0.0179543	STOML1
								1.59847	0.0180156	ENSSSCG00000046042
								0.36473	0.01826	MTMR3
								-0.975713	0.0186855	LHX6
								0.937094	0.0186855	NEK6
								-1.19717	0.0186855	EGR2
								1.29823	0.0186855	ALDH2
								-1.44879	0.0186855	CCDC65
								-0.890054	0.0188648	TBR1
								0.418857	0.0188648	IKBKB
								1.00418	0.0191077	EHF
								-1.52314	0.0191077	ENSSSCG00000046958
								2.14403	0.0192402	CYP26B1
								0.658141	0.0192402	UAP1
								1.17539	0.0192402	RNF157
								-1.48438	0.0195209	ENSSSCG00000044141
								-1.65117	0.0196781	CCR8
								2.36554	0.0197405	U1
								-1.10892	0.0198295	NID2
								-1.69139	0.0198798	ENSSSCG00000008241
								1.24468	0.0198798	IER3
								-1.24686	0.0199122	PIF1
								0.963123	0.0199122	PDXK
								-3.97821	0.0199122	ENSSSCG00000046851
								-1.03436	0.0200121	CD40LG
								-2.18081	0.0200214	ENSSSCG00000036734
								-0.679482	0.0201984	BICDL1
								0.734313	0.0201984	MARCHF8
								-0.628192	0.0201984	PDP1
								-1.53704	0.0201984	YBX2
								1.61686	0.020312	ENSSSCG00000033457
								1.59526	0.0205468	ABAT
								1.52898	0.0205468	BMX
								1.58039	0.0205468	TMCC3
								2.57417	0.0206118	NRGN
								-1.37508	0.0206789	ENSSSCG00000018088
								-3.15056	0.0211419	KCNN4
								-1.40393	0.0211419	CEND1
								-2.21851	0.0212586	ENSSSCG00000049483
								-1.67834	0.0212586	ENSSSCG00000034110
								-0.895194	0.0214401	MYC
								4.32098	0.0214924	GPHB5
								1.53566	0.0214924	TMEM35B
								1.73422	0.0214924	CD34
								1.43507	0.0214924	ENSSSCG00000033672
								1.55171	0.0214924	CCNJL
								-0.842993	0.0214924	FAM83D
								1.54908	0.0214991	CNN1
								1.57484	0.0215143	TLN2
								-0.835919	0.0215143	TOB1
								1.31917	0.0217386	SLC25A33
								1.77245	0.0221493	ENSSSCG00000035711
								0.995213	0.0223539	ITGAM
								5.54086	0.0224589	ENSSSCG00000034371
								0.57897	0.0224616	RELCH
								-1.55606	0.0224616	GPT2
								0.879674	0.0224616	ENSSSCG00000038394
								0.872732	0.0224616	CYTH4
								2.78743	0.0224616	B4GALNT3
								0.763556	0.0224616	RCVRN
								1.78039	0.022549	ENSSSCG00000048929
								4.38494	0.0227057	ssc-mir-503
								-0.873301	0.0230525	ENSSSCG00000048895
								1.99223	0.023151	ENSSSCG00000038215
								0.85173	0.023151	ETS2
								-0.614898	0.023151	SLC35F2
								0.770118	0.0232512	PIK3CB
								-0.66309	0.0232512	ADD3
								1.28549	0.0232512	ENSSSCG00000003282
								1.6954	0.023337	NRP2
								0.391485	0.0233702	DCTN4
								-2.11429	0.0233702	ENSSSCG00000049724
								2.28963	0.0233702	ENSSSCG00000040835
								-1.3067	0.0233702	ENSSSCG00000048041
								1.70494	0.0235662	FZD6
								1.4539	0.0235885	GBX1
								-0.74006	0.0237186	ENSSSCG00000013361
								-0.775717	0.0237186	ENSSSCG00000042816
								0.665394	0.0242951	IL10RB
								0.554341	0.0242951	ETV6
								2.14278	0.0244115	ESR1
								3.25799	0.0244115	PROS1
								3.4653	0.0244115	ARHGAP29
								4.85903	0.0244785	INSL6
								2.56857	0.0248473	ENSSSCG00000043141
								1.47022	0.0248473	MORC4
								-1.44513	0.0248473	TRAV3
								-3.37248	0.0249576	PRSS16
								-0.963438	0.0250885	SLAMF1
								-1.25167	0.0251047	SNORD26
								3.25653	0.0255345	SPP1
								1.41101	0.0255345	TIMP1
								2.50802	0.0257073	ENSSSCG00000050906
								2.48765	0.0260187	ENSSSCG00000015802
								-0.694265	0.0260187	ENSSSCG00000016475
								1.24888	0.0261468	ANXA4
								0.713411	0.0262514	SIPA1L1
								0.601844	0.0263494	BCAT2
								-1.58071	0.026355	ENSSSCG00000048111
								-1.08562	0.0268052	BCL9L
								1.36347	0.0269239	ASAP3
								-0.574448	0.0270062	ENSSSCG00000040827
								1.9226	0.0270062	IGF2BP2
								1.19626	0.0270062	CD14
								1.27022	0.0270113	MATN2
								0.931961	0.0270113	ENSSSCG00000017920
								1.49893	0.0271376	TREM1
								0.670079	0.0273146	MIIP
								-1.25499	0.0274977	ENSSSCG00000032965
								2.0845	0.0275408	ENSSSCG00000015083
								-0.475778	0.0277725	NCDN
								-0.995694	0.0277725	ARL4C
								-0.757364	0.0283088	MGAT2
								2.20924	0.0283088	PRRG1
								1.4495	0.0283708	IFN-DELTA-9
								-1.88571	0.0283708	PDCD1
								-0.367402	0.0283708	NRF1
								-0.524985	0.0290348	POLD3
								1.23545	0.02922	ENSSSCG00000022236
								-0.829912	0.0301499	BDH1
								5.01331	0.0301499	NEXMIF
								2.49131	0.0301557	ENSSSCG00000000261
								2.59863	0.0301846	SYNGR1
								0.946125	0.0301846	MAP3K8
								3.55636	0.0305793	ENSSSCG00000031750
								-0.873219	0.0310905	DUSP10
								-1.22195	0.031363	EOMES
								-1.3492	0.0313896	CD70
								1.84912	0.0313896	ENSSSCG00000046054
								1.53036	0.0317388	ENSSSCG00000004096
								-1.77283	0.0322139	ENSSSCG00000049840
								-0.68208	0.0322216	BBS7
								1.65282	0.0323396	LHFPL2
								-1.33278	0.0324588	ENSSSCG00000026248
								1.00949	0.032601	HACD4
								1.00768	0.032662	DNAH9
								2.36716	0.0328805	RETN
								4.26776	0.0328805	NYAP2
								2.45858	0.0330213	ENSSSCG00000047898
								2.32066	0.0331124	UPP1
								-0.772497	0.0334128	RAB29
								-0.602996	0.0334542	MAN1A2
								2.58391	0.0336241	ENSSSCG00000049170
								3.01839	0.0336241	ENSSSCG00000006588
								2.11059	0.0336241	RNaseP_nuc
								2.22429	0.0336241	TLR5
								-0.745737	0.0338314	RASGRP1
								0.854858	0.03391	CNTLN
								2.20399	0.03391	ENSSSCG00000027890
								0.475771	0.0341986	IST1
								-2.16544	0.0341986	KSR2
								2.07999	0.0342531	SMPDL3B
								3.10517	0.0342531	COL4A4
								0.675493	0.0342531	TMEM243
								0.857556	0.0345436	ENSSSCG00000009240
								2.30049	0.0348272	UPK1B
								-1.38701	0.0348272	ENSSSCG00000041741
								-2.12896	0.0353797	ENSSSCG00000044416
								1.71532	0.0353797	SEL1L3
								1.95434	0.0353797	FHL1
								-0.770278	0.0353797	ZBTB1
								-1.21771	0.0353797	PAWR
								1.54894	0.0353797	ENSSSCG00000041461
								-1.60937	0.0355541	FSD1
								0.900913	0.0356847	ENSSSCG00000026045
								1.10711	0.0356847	ACSS3
								-1.95833	0.0356847	ENSSSCG00000018060
								-0.633568	0.0357709	ENSSSCG00000046216
								-1.45863	0.0359742	ZSCAN10
								-0.443704	0.0360984	L3MBTL2
								0.646152	0.0362268	ADAP1
								0.868505	0.0364497	TLR6
								2.50455	0.0364497	HAP1
								1.14993	0.0365905	FAM102B
								-1.3411	0.0366057	FOXF1
								1.17273	0.0366057	RAB3IL1
								1.50578	0.0366057	TMEM237
								-1.81649	0.0366057	ENSSSCG00000047716
								0.615285	0.0366057	PTPN9
								-1.02096	0.0366057	GINS4
								-1.08329	0.0366057	ENSSSCG00000045541
								0.659535	0.0366662	GPCPD1
								0.955433	0.0367149	ENSSSCG00000047432
								-0.952024	0.0370606	ENSSSCG00000047051
								3.25023	0.0371041	SERPINB2
								3.24492	0.0371041	COLQ
								-0.576235	0.0371041	SLC35B2
								-1.80024	0.0372185	ENSSSCG00000023790
								1.81464	0.0372861	ENSSSCG00000041073
								-0.579567	0.0372861	DPH2
								0.814677	0.0372861	ENSSSCG00000016186
								2.06165	0.0372861	ESAM
								3.64773	0.0372861	ENSSSCG00000025414
								4.08541	0.0372861	ENSSSCG00000008088
								3.42281	0.0373683	TNFAIP6
								1.20715	0.0376698	ENSSSCG00000003286
								-1.00645	0.0377364	ENSSSCG00000020837
								0.663086	0.0378425	SMAD5
								-0.710355	0.0378425	CNN2
								2.78014	0.0378425	CEBPE
								1.36951	0.0379644	TMEM255A
								-1.59533	0.0380688	ENSSSCG00000041103
								-0.561253	0.0382519	SAMD1
								-0.873577	0.0382519	ING2
								0.883347	0.0382519	LAPTM4B
								0.640641	0.0382751	ELMOD2
								1.15426	0.0384434	MARVELD2
								-1.49874	0.0385858	PALM3
								-0.761981	0.0385858	DUSP5
								-0.492326	0.0387474	ACOT13
								-1.62094	0.0387879	ENSSSCG00000044569
								-1.31946	0.0390298	ENDOG
								1.31353	0.0390812	ENSSSCG00000041012
								0.640887	0.0391833	OCRL
								-1.60629	0.0391833	TRAV16
								2.63108	0.0395886	ENSSSCG00000046745
								1.80222	0.0395886	TGFA
								-0.815325	0.0395886	FANCL
								1.44758	0.0395886	ARG2
								2.02846	0.0395886	ENSSSCG00000046386
								0.950992	0.0398653	RPS6KA2
								1.54665	0.0398653	ENSSSCG00000043447
								-0.830507	0.0398653	ANGPT2
								-0.981033	0.0398653	ENSSSCG00000042920
								2.0065	0.039961	ENSSSCG00000049166
								1.00058	0.0400998	HSD11B1
								-2.71479	0.0401585	ENSSSCG00000044737
								1.20226	0.0401924	GAB2
								-1.06339	0.0403188	JAML
								-0.4853	0.040323	PAF1
								0.857351	0.0403532	PAM
								0.936297	0.0403532	FAM13A
								-1.11478	0.040537	IGFBP2
								1.21922	0.0409572	RET
								0.681978	0.0418939	RASA2
								-1.64507	0.0418939	ENSSSCG00000038616
								-1.67488	0.042064	SCIN
								0.950252	0.0420806	ENSSSCG00000047801
								1.23658	0.0420806	SEMA4C
								1.11992	0.0420806	ALOX5AP
								3.38092	0.0422132	MSX1
								-0.502174	0.0422132	THAP1
								-1.20837	0.0422586	ENSSSCG00000047958
								-1.09155	0.0423739	ENSSSCG00000050373
								-1.01601	0.0425124	ND4L
								-1.12828	0.0425124	TUBB4B
								1.81609	0.0426783	NCS1
								0.857305	0.0426783	HEXB
								-1.78977	0.0426783	CDK5R2
								1.9187	0.0426783	CRACD
								0.736038	0.0426783	ENSSSCG00000017608
								1.46256	0.0430637	SEMA6D
								-1.324	0.0433192	MFSD2A
								-0.817672	0.0433192	MAB21L2
								3.50772	0.0433192	MLXIPL
								2.81858	0.0434976	ENSSSCG00000031242
								2.37077	0.0438093	LIN7A
								1.73084	0.043876	CDS1
								0.982539	0.0440355	SLC5A1
								2.53609	0.0441883	PDE3A
								2.16788	0.0441883	FAM20A
								1.88322	0.0442629	MX2
								3.79993	0.0442629	EXOC3L4
								1.10145	0.0443254	MSANTD3-TMEFF1
								-1.57114	0.044511	SGSM1
								-1.52002	0.044511	CD8A
								-0.775761	0.0445144	PRR3
								1.00373	0.0445846	NCR1
								-0.864381	0.044759	ENSSSCG00000046276
								0.764034	0.044759	PTPN1
								0.829018	0.0448363	ENSSSCG00000031374
								0.595483	0.0448504	UHRF1BP1
								0.969845	0.045023	QPCT
								1.88331	0.0450758	ENSSSCG00000039179
								-0.898044	0.0450758	CPEB3
								2.71518	0.0450758	ADCY8
								2.97427	0.0450758	S100A12
								-1.33005	0.0451682	LPXN
								-1.74367	0.0451682	CPB2
								-0.596165	0.0451682	KLHL11
								-0.976982	0.0457775	ENSSSCG00000050648
								0.974251	0.0459181	TIAM2
								0.802849	0.0459551	LRRK1
								0.680101	0.0459551	SNX9
								1.50061	0.0459551	ENSSSCG00000029414
								1.99141	0.0461602	VEGFC
								1.8774	0.046509	COL4A2
								-2.20933	0.0469427	CXCL14
								1.04331	0.0470768	ENSSSCG00000042319
								1.06993	0.0471323	VAT1
								1.49447	0.0474774	ENSSSCG00000027903
								-1.36032	0.0474774	CEP72
								1.13827	0.0475958	IL4R
								-0.694488	0.0478325	FYN
								2.69253	0.0478325	SH3BGRL2
								2.89393	0.048154	CALD1
								0.791192	0.0481604	ELF1
								3.37315	0.0482944	FBLN7
								-1.67073	0.0485368	SPTBN2
								0.980677	0.0485368	ECM1
								-0.349382	0.0486732	CTCF
								1.3625	0.0486732	ENSSSCG00000044730
								-0.903506	0.0486732	DNMBP
								-0.610093	0.0494032	ZFP64
								1.5588	0.04958	ENSSSCG00000051633
								1.00731	0.0497378	NR6A1
