# Supplementary material for: The transcriptomic insight into the differential susceptibility of African Swine Fever in inbred pigs
Source: Sci Rep. 2024 Mar 11;14:5944. doi: 10.1038/s41598-024-56569-2 (PMC10928096; doi:10.1038/s41598-024-56569-2)
Supplement: Supplementary file 7 — Supplementary Table S4. [file 41598_2024_56569_MOESM7_ESM.xlsx]

## Sheet: SDE Genes 
Supplementary Table 4 (TabS4): Differentially Expressed Genes (DEGs) between protected recovered (n=5) and protected non-recovered (n=7) pigs pre-infection, one day, and seven days post-infection (padj < 0.05)
Pre-infection (4 SDE genes)				One Day Post-infection (17 SDE genes)				Seven Days Post-infection (103 SDE genes)
log2FoldChange	padj	gene		log2FoldChange	padj	gene		log2FoldChange	padj	gene
3.86898	0.0040172	GFPT2		-0.981773	0.0313955	ENSSSCG00000019358		-2.39476	0.00742695	THBS1
2.88391	0.0098426	TDRD12		-1.47638	0.0339466	MAMDC2		-0.846018	0.00322702	SCG5
10.5729	0.0295068	ENSSSCG00000035226		0.985572	0.0489026	HHLA2		1.2331	0.0390706	SIT1
3.70472	0.0295068	HTRA3		6.17269	0.0313955	ENSSSCG00000036017		1.27765	0.000305227	CITED2
				1.89519	0.0431103	ENSSSCG00000029231		2.96042	0.027477	ENSSSCG00000049483
				-0.767442	0.0313955	ENSSSCG00000041738		-2.90123	0.0212731	CSTA
				1.13533	0.03429	ENSSSCG00000002651		-3.21057	0.0171303	TMEM40
				-0.991539	0.0110885	C5AR1		2.80088	0.0107755	TIGIT
				5.03001	6.54338e-06	PLA2G2D		-4.03222	0.00247131	PROS1
				-0.920276	0.0313955	CYP2C42		1.38508	0.00247131	UMODL1
				-0.828846	1.24302e-05	NRG1		1.07267	0.0107755	ARID1A
				1.43243	0.0149543	LAP3		4.30996	0.00247131	ENSSSCG00000036017
				-0.881393	0.00871234	ENSSSCG00000038429		0.63671	0.0278529	PAF1
				0.621808	0.0234097	ZNF367		-1.84446	0.0365287	TMEM35B
				-0.728038	0.00136932	ENSSSCG00000007181		-1.61103	0.0102115	RHBDL2
				-0.794063	0.012305	ENSSSCG00000033457		0.982719	0.0415992	ENSSSCG00000033465
				-1.08366	0.00406522	ENSSSCG00000003282		-3.13396	0.0411999	ARHGAP28
								-3.33467	0.0157443	CMTM2
								-1.2156	0.0317736	ENSSSCG00000047432
								0.806267	0.0362359	CACTIN
								2.12654	0.0288637	ENSSSCG00000045898
								1.59306	0.0288637	SNORD26
								-1.48197	0.0288637	RAB3IL1
								1.48169	0.0139166	CD6
								-2.97026	0.0362359	ARHGEF28
								-1.41297	0.00140896	ENSSSCG00000047164
								3.09679	0.0297421	ENSSSCG00000010044
								-1.29948	0.0157443	PRXL2A
								-1.12596	0.0479741	OSM
								-2.06149	0.0395451	GNAZ
								2.35061	0.0113405	KAZALD1
								-1.97421	0.0365287	ENSSSCG00000010128
								0.90854	0.0218439	ENSSSCG00000024696
								-1.66917	0.0282231	WWC2
								-3.07784	0.0288637	ENSSSCG00000015802
								1.42304	0.0282231	NR4A2
								-1.63049	0.0490557	SLC16A14
								-1.4693	0.0282231	AMPH
								-2.26845	0.0396525	ENSSSCG00000046054
								-2.49268	4.91546e-08	G0S2
								1.47988	0.00854239	BCL9L
								-3.17364	0.0212731	NRGN
								0.782018	0.0347461	GLCCI1
								1.02808	0.0278529	LAYN
								2.59388	0.0355054	UCHL1
								-1.2354	0.00201843	TEC
								-2.45999	0.0311123	CRACD
								2.28841	0.0157443	ENSSSCG00000008241
								1.41975	0.00821881	AAK1
								-2.58587	0.00854239	ENSSSCG00000043838
								-2.82678	0.0282231	LONRF2
								-1.27623	0.0409288	MBOAT2
								2.35832	0.00885925	CFAP45
								2.68678	0.0193988	MSC
								1.63062	0.0429988	XPNPEP2
								-3.20948	0.00322702	ALAS2
								1.0938	0.00140787	NALF2
								2.09675	0.0288637	CXCR3
								2.338	0.0253495	ENSSSCG00000002077
								2.24645	0.00885925	ENSSSCG00000039709
								2.66469	0.0151503	ENSSSCG00000040548
								-0.867521	0.0278529	PALS1
								2.31387	0.00885925	CLIC5
								-1.18784	0.0362359	SERPINB1
								-1.6897	0.00247131	H1-2
								1.29627	0.0253585	ENSSSCG00000042191
								0.709702	0.0288637	ELK3
								-1.72854	0.0076566	AMDHD1
								2.42133	0.0107755	PHLDA1
								-3.17338	0.0297421	SYNGR1
								1.02315	0.0291549	TRIOBP
								1.31836	0.0395451	PDXP
								1.88627	0.0164796	ENSSSCG00000031661
								-2.58878	0.035013	ENSSSCG00000000639
								-3.10632	0.0282231	CLEC1B
								1.23808	0.0288637	ENSSSCG00000022176
								3.13888	0.00342842	GZMK
								2.15226	0.0422979	ENSSSCG00000049854
								2.13601	0.0365287	ENSSSCG00000016840
								-0.80789	0.0395451	TMTC4
								-1.83492	0.00083738	RGS18
								-3.27828	0.0104101	PTI
								1.9794	0.0395451	BCAS4
								4.18178	0.0282231	EEF1A2
								2.75278	0.0347011	EPN3
								0.900025	0.0288637	HEXIM1
								-1.86097	0.0395451	OTOP3
								-2.54662	0.0107755	OTOP2
								1.40571	0.0282231	DUSP14
								1.12865	0.0288637	ENSSSCG00000017971
								2.45771	0.00318002	TRBV25-1
								2.36099	0.0134697	ENSSSCG00000046886
								-2.38901	0.0411999	GPR37
								-1.52009	0.029483	EEPD1
								0.580023	0.0395451	MYO1G
								0.834774	0.0218439	ND1
								1.16286	0.000133494	ND2
								0.972543	0.0218368	ATP6
								1.61876	1.00555e-06	ND4
								1.63838	0.00118434	ND5
								1.49912	0.0107755	ND6
								-1.24063	0.0390706	ENSSSCG00000030088
								5.58236	0.0347011	ENSSSCG00000039956
