# Supplementary material for: The transcriptomic insight into the differential susceptibility of African Swine Fever in inbred pigs
Source: Sci Rep. 2024 Mar 11;14:5944. doi: 10.1038/s41598-024-56569-2 (PMC10928096; doi:10.1038/s41598-024-56569-2)
Supplement: Supplementary file 8 — Supplementary Table S5. [file 41598_2024_56569_MOESM8_ESM.xlsx]

## Sheet: SDE Genes Overtime
Supplementary Table 5 (TabS): Differentially Expressed Genes (DEGs) among non-recovered (n=12) pigs overtime, post-infection vs. pre-infection (padj < 0.05)
Seven Days Post-infection vs Pre-infection			One Day Post-infection vs Pre-infection
log2FoldChange	padj	gene	log2FoldChange	padj	gene
0.992276	0.00253314	ENSSSCG00000019358	1.28264	4.3031e-05	ENSSSCG00000019358
-0.886948	0.0028185	U5	1.97408	0.0142403	U5
-0.616864	0.0287715	SNORD58	1.90301	0.0401854	Metazoa_SRP
-0.57583	0.00715924	SNORD58	0.756877	0.0408938	ENSSSCG00000042822
1.58428	1.62413e-06	THBS1	1.24655	0.000355822	ENSSSCG00000042201
-0.87755	0.00133768	ENSSSCG00000018530	-1.2741	0.00284061	SNORD18
-0.940454	0.00143722	ENSSSCG00000042121	0.835621	0.0159179	THBS1
2.19057	0.0298357	ENSSSCG00000046955	-0.56588	0.0455829	ENSSSCG00000018530
0.942907	0.0377909	ENSSSCG00000049152	1.38384	0.000661384	ENSSSCG00000049906
0.462961	0.028566	ENSSSCG00000037372	0.570681	0.000758644	ENSSSCG00000042369
-0.80497	0.0476807	U6	-1.07154	4.91828e-05	ENSSSCG00000043831
0.794058	0.00248394	PSMB1	0.909965	0.0213575	ENSSSCG00000041602
2.25695	0.0478942	ENSSSCG00000042963	1.6605	0.0323326	U6
2.01395	0.0022439	ENSSSCG00000042842	0.79664	0.0320494	ENSSSCG00000041828
-0.712396	9.39572e-05	SNORA33	0.57133	0.046408	ENSSSCG00000051118
-0.437242	0.00405668	RASGRP1	-0.5384	0.0164345	ENSSSCG00000047800
-0.641247	0.00410182	ENSSSCG00000047800	3.21292	0.0290324	U6
1.18752	0.0328249	ENSSSCG00000043047	-1.40669	0.00504516	DLL1
1.29753	0.0424291	ENSSSCG00000042605	2.85657	0.0196497	ENSSSCG00000045686
1.45648	0.0126229	ENSSSCG00000046618	0.760567	0.0257003	ENSSSCG00000047357
1.00558	0.00430646	FAM98B	0.448945	0.00137206	ENSSSCG00000045836
-0.927127	0.000188657	ENSSSCG00000049730	0.754837	0.0311413	ENSSSCG00000046212
-0.617419	0.0386145	ENSSSCG00000041449	0.704534	0.00516655	ENSSSCG00000046685
0.76963	0.00308999	ENSSSCG00000049638	1.35908	0.0456934	ENSSSCG00000046970
0.709418	0.0314053	ENSSSCG00000047019	-0.820719	8.7428e-05	PLPP6
0.652597	2.20058e-06	ENSSSCG00000045836	0.980547	0.0109412	ENSSSCG00000050646
1.7689	0.0279103	Metazoa_SRP	-0.460313	0.000401369	SNORD24
1.90031	0.0235505	Metazoa_SRP	1.10742	0.000194951	ENSSSCG00000047176
1.21797	0.000143585	SPRED1	2.03845	0.036166	ENSSSCG00000042331
-0.54355	2.84658e-05	SNORD24	2.41905	1.14729e-05	ENSSSCG00000020491
-0.804153	0.0138152	SNORD36	0.827411	0.00435059	DYNLT2
-0.452955	0.00332843	SNORD36	-4.84739	0.000535231	ENSSSCG00000038975
-0.394944	0.0349407	SNORD36	-2.1272	0.00537662	ENSSSCG00000045922
-0.472784	0.0109183	AKIRIN2	0.91838	0.0114098	ENSSSCG00000019937
-0.867174	0.0461629	ENSSSCG00000051757	-0.365236	0.000333056	C6orf120
-0.431235	0.0141758	ERMARD	-0.659583	6.64871e-05	PNRC1
-0.365652	0.0254205	VPS13A	0.466185	0.00873984	ENSSSCG00000050067
3.53058	0.0341789	ENSSSCG00000041648	0.610451	0.0247433	PM20D2
-0.913454	8.74592e-06	ENSSSCG00000044841	0.940875	0.00289114	ENSSSCG00000049605
-0.572178	0.000981369	PHF10	0.841206	0.0206117	ENSSSCG00000034069
-0.894649	0.0435009	IFN-ALPHA-17	1.16203	0.00366906	ENSSSCG00000047328
1.60479	2.57503e-06	ENSSSCG00000019937	-0.50427	0.0127581	SNORD100
0.530028	0.0321759	CDIN1	0.499636	0.0154088	ZNF770
-0.337705	0.00121366	C6orf120	-0.597593	0.00662386	CEP78
-0.674903	5.92324e-05	PNRC1	-2.90878	0.000783632	PSAT1
-1.41457	7.95352e-05	SNORD50B	1.90592	0.0429008	ENSSSCG00000050602
-2.45815	0.013443	ENSSSCG00000019135	0.458624	0.000881265	ENSSSCG00000048769
-0.999783	0.00164624	SRSF12	-0.442549	0.0163185	MDN1
-0.567079	0.00320306	ENSSSCG00000044010	-0.937408	0.0160723	ENSSSCG00000004806
3.62298	9.9604e-05	ENSSSCG00000041065	0.947686	0.000859202	ENSSSCG00000047129
-0.916064	0.00389464	ENSSSCG00000044231	-1.10509	0.0102489	ENSSSCG00000037137
-0.822766	0.0293433	ENSSSCG00000049605	-0.723254	0.0467548	ENSSSCG00000040466
-0.764157	0.00404441	ENSSSCG00000051592	1.15021	0.00538296	ENSSSCG00000034946
1.09626	0.00160648	ENSSSCG00000034069	1.26535	5.60747e-05	ENSSSCG00000042837
-0.945143	1.20479e-06	SNORD100	-0.717735	0.00663187	ENSSSCG00000051146
0.602003	0.00331031	ZNF770	-1.06164	0.0173904	ENSSSCG00000046349
2.12917	1.94751e-08	ENSSSCG00000039179	-1.03642	0.00224791	ENSSSCG00000005094
1.56687	0.00261863	ENSSSCG00000044382	-0.868194	0.000682529	AFDN
2.00347	0.0259147	PSAT1	-0.480023	0.0193763	DNAJB5
-0.55031	0.0309621	ENSSSCG00000051482	-0.426622	0.00364055	VCP
-1.20421	0.0189687	ENSSSCG00000045435	0.754727	0.0486455	ENSSSCG00000049139
0.770289	9.51999e-05	ENSSSCG00000051033	-1.28491	0.0297333	ENSSSCG00000043340
-0.334315	0.000764514	TLE4	0.594444	0.00095685	ENSSSCG00000050987
0.731735	0.00257074	FMN1	0.936272	0.011636	ENSSSCG00000042082
0.474387	0.0385282	ENSSSCG00000048164	-0.409448	0.00693678	UFL1
-0.734782	0.0263074	ENSSSCG00000033805	-1.21464	0.00377511	C9orf131
-1.258	0.000163528	ENSSSCG00000027232	0.543959	0.000435816	MEF2A
-1.03979	0.0135261	ENSSSCG00000044269	1.30462	0.00288082	ENSSSCG00000044212
0.323078	0.022898	MAP3K7	1.17543	0.0207064	ENSSSCG00000048523
1.44471	0.00178429	ENSSSCG00000035342	-0.9107	0.00151581	ENSSSCG00000046537
-0.672473	0.0378627	ENSSSCG00000046713	0.625962	0.0243133	ENSSSCG00000045487
-0.714184	0.0063778	AFDN	0.550049	0.0134822	FANCG
-0.687408	5.65176e-06	LRRC28	0.668034	0.0293511	GPR63
0.913343	0.0373052	ENSSSCG00000051536	-0.3757	0.0461172	NDUFAF4
-0.978611	0.0206006	C9orf131	-0.763619	0.00801722	ENSSSCG00000041354
1.74478	0.0370879	ADAMTS17	0.402277	0.00666833	CEP43
1.96883	0.0225858	ENSSSCG00000045556	0.820736	0.036618	ENSSSCG00000042887
1.07084	0.0341895	ENSSSCG00000047392	0.444083	0.00149657	ASB7
0.571905	0.0201565	ENSSSCG00000004024	1.17149	0.00589944	ENSSSCG00000048750
0.739421	3.16162e-06	LRRK1	0.751071	0.0046474	FBXL4
0.561313	0.00948024	ENSSSCG00000048312	0.441591	0.00720261	LRRK1
-1.19122	0.00038449	IFN-ALPHA-9	0.465264	0.0334539	FAXC
0.848584	0.00331031	RUSC2	0.796877	5.80521e-05	PNISR
0.508542	0.0197368	SELENOS	-0.42293	0.00265636	ENSSSCG00000032916
-1.32673	0.00175048	IFN-DELTA-11	0.382883	0.0222374	USP45
-0.734155	7.66535e-08	ENSSSCG00000032916	0.69678	0.00027129	ENSSSCG00000038757
-0.367073	0.0441258	ARHGEF39	0.409083	0.00324217	CCNC
-0.724579	0.000280873	CA9	-0.734126	0.0206678	ENSSSCG00000004355
-0.601589	0.00509758	TPM2	-2.05054	0.00255803	ENSSSCG00000031854
-0.457496	5.19941e-05	KLHL9	-0.414613	0.000233453	KLHL9
0.424552	0.0158442	TLN1	-0.675748	0.0060499	ENSSSCG00000004830
0.395914	0.00685519	QKI	0.555032	0.000812235	UBE3A
-0.837126	2.21651e-07	KLF13	0.38453	0.00582581	RGP1
-0.247586	0.0332603	FAN1	-0.492452	0.00307489	KLF13
0.964789	0.000451401	MCEE	0.354723	0.0248986	GLIPR2
-0.607819	0.000156814	GNE	-0.406479	0.0275027	MPHOSPH10
-0.271738	0.0143522	RNF38	-0.482308	0.000125304	CLTA
-0.904057	0.0233861	PRKN	-1.7792	0.00652914	MELK
-0.379158	0.00539573	AGPAT4	2.55225	0.00195263	ENSSSCG00000045965
-0.266374	0.010806	MAP3K4	-0.514017	0.0414823	TJP1
-0.36444	0.00407775	ZCCHC7	-1.90334	8.49484e-07	PRDM1
0.731338	0.000267121	GRHPR	-0.329149	0.0260937	POLR1E
-0.604618	0.0179203	ZBTB5	-0.863431	0.009155	IGF2R
0.578521	0.0125175	QRSL1	-0.358134	0.0491732	ENSSSCG00000050320
-0.645071	3.10655e-08	ACAT2	-0.515989	0.00294263	TCP1
-0.287661	0.0189687	WTAP	-0.269827	0.0302352	ACAT2
1.10613	1.37063e-06	SOD2	-0.478774	0.00185382	CTDP1
0.865245	0.000819822	MTRES1	-0.342019	0.0300316	ENSSSCG00000040252
-0.428659	0.00190951	ATP9B	-0.650625	0.0057135	BEND3
-1.27661	1.03026e-08	TAGAP	-0.693729	0.0394774	ENSSSCG00000005358
0.943196	0.0354177	ALDH1B1	-0.294587	0.0382535	ATP9B
0.509003	0.0114304	EZR	-0.909318	0.0324525	ENSSSCG00000040521
-0.291853	0.0065181	DYNLT1	1.33385	0.0428946	SALL3
-0.318667	0.0204984	TMEM181	-0.634374	0.00635362	TAGAP
-0.36719	0.0197865	MBP	-1.22883	0.00990149	RSPH3
-0.28131	0.0151769	ZNF236	1.34995	1.70182e-05	ENSSSCG00000043730
0.610702	0.00190641	CCDC180	-0.41636	0.0262316	ENSSSCG00000024019
-0.280035	0.006451	ENSSSCG00000031776	0.552767	0.00124852	SNX3
-0.490422	0.0229337	ENSSSCG00000043930	0.483563	0.0292348	CORO2A
0.808475	0.000738574	OSTM1	0.393005	0.00273821	AFG1L
-0.696066	0.00127759	TRMO	0.573035	0.0429604	ARMC2
-0.566284	1.47149e-05	SERAC1	0.457781	0.0223204	CNDP1
0.77217	4.84561e-06	SNX3	0.370249	0.0376323	SESN1
0.803298	0.0216451	TRIM14	-0.276468	0.023849	ARID1B
1.41905	2.91047e-08	TBC1D2	1.73101	0.0300316	ENSSSCG00000050442
0.379397	0.0247549	SNX9	-0.50102	0.0386695	TIAM2
-0.690027	0.00310678	ZDHHC14	-0.360007	0.0212811	RTTN
0.530818	0.00698942	CNDP1	-1.02385	6.50607e-08	ZBTB24
1.12182	0.000557427	CNDP2	0.280074	0.00131457	FIG4
-0.252646	0.043764	ARID1B	-1.0389	0.0376424	DOK6
-0.401933	0.00682123	CYB5A	1.20348	0.0194399	ENSSSCG00000004404
0.534346	0.0436467	ENSSSCG00000004415	-0.339348	0.0328595	CDC40
0.899139	0.000605799	ENSSSCG00000004656	-0.762041	0.0493829	NR4A3
-0.535834	0.0022439	SMPD2	-0.821772	0.000915382	ENSSSCG00000004081
-0.199092	0.0137473	SCAF8	0.948195	0.00607402	SERPINB8
-0.412335	0.00820894	RTTN	0.835878	0.0395544	SERPINB10
-0.512964	0.0133851	ZBTB24	-0.803886	0.00352649	ENSSSCG00000049158
2.21166	9.63341e-05	CNKSR3	-0.694568	2.98594e-06	AMD1
0.77078	0.0455335	FBXO5	0.223248	0.0196631	TEX10
-1.13166	0.00253804	NR4A3	0.759079	0.0165398	SLC16A10
1.68496	9.70859e-06	MYCT1	1.0156	0.017141	ESR1
-0.371585	0.016693	STX17	-0.270021	0.0377391	VPS4B
0.573931	0.000226244	ERP44	0.315181	0.0144238	TRAF3IP2
1.88225	1.20885e-08	SERPINB8	1.1228	0.00381003	CCDC170
2.54973	9.27492e-12	SERPINB10	0.731763	0.000377635	RMND1
2.16193	0.00593091	SERPINB2	-0.538446	0.00244932	KDSR
-0.813076	6.11245e-08	AMD1	1.13418	0.0269663	ENSSSCG00000050842
2.49578	0.0342498	ENSSSCG00000034000	-0.378878	0.0020048	ZBTB2
0.276791	0.0447595	GTF3C6	-0.433707	0.00595344	FYN
-0.329248	0.000819822	ENSSSCG00000004082	0.658751	0.00165158	ENSSSCG00000041158
3.44229	0.000263118	SERPINB11	1.04284	0.0141992	CCN6
0.607324	0.00115864	RPF2	0.508427	0.0436537	TNFRSF11A
-0.386342	0.0178182	REV3L	-0.639385	0.0115083	MRPL50
0.268639	0.0435934	TRAF3IP2	-0.401977	0.0429306	ZNF189
0.521806	0.0161354	RMND1	-0.942862	0.0153783	ALDOB
-0.324055	0.0105864	ZBTB2	-0.429907	0.00765255	RRAGA
1.11823	0.000188524	ENSSSCG00000046336	0.600973	0.000827282	PIGN
-0.366081	0.0247807	FYN	-1.37992	1.0786e-05	ENSSSCG00000035574
-0.497916	0.0229193	PHLPP1	0.897272	0.0298818	ENSSSCG00000004096
1.56191	1.93121e-05	MTHFD1L	0.658727	0.011824	ENSSSCG00000041378
-0.654073	0.000608171	ZNF189	0.550908	0.0107354	ULBP1
1.49443	0.0280404	PPP1R14C	0.58859	0.0260139	RNF152
1.28037	7.93644e-06	MARCKS	-1.07302	0.0260941	SMC2
0.474714	0.0201407	HDAC2	0.73309	4.6009e-05	NT5DC1
0.507506	0.0256459	RNF20	0.577626	2.01163e-06	NIPSNAP3A
-1.2291	0.000139094	ENSSSCG00000035574	-1.14009	3.82418e-09	TSPYL1
0.978106	0.000115793	ENSSSCG00000041378	0.371766	0.0453132	GINM1
1.27081	7.64384e-05	LRP11	0.547214	0.0233854	ENSSSCG00000004441
0.656934	0.012028	RNF152	-1.46589	0.0295199	CALHM6
0.675809	0.000255681	NT5DC1	-0.376691	0.0455141	LMAN1
-0.492296	0.00114459	LATS1	0.537639	0.0052	SLC44A1
0.359369	0.00562685	NIPSNAP3A	0.676795	0.000198598	FSD1L
-0.602201	0.00403494	TSPYL1	-1.29126	0.0134479	TUSC1
-0.311079	0.0150304	KATNA1	-0.720816	0.0380701	ENSSSCG00000046419
-0.309887	0.0195548	PPIL4	-0.674494	0.00797616	TMEM38B
1.24735	0.000303416	ABCA1	1.41855	0.0398433	ENSSSCG00000051349
0.390856	0.0181166	RWDD1	-0.650445	0.0142663	ALPK2
0.43419	0.0201622	LMAN1	-0.672576	0.0214662	ZNF462
-0.457546	0.00376498	UST	-0.636133	0.000146015	DOP1A
0.963915	2.0127e-07	SLC44A1	0.621469	0.00382131	RAB32
0.650912	0.00206484	SEC11C	-1.81569	0.0198885	ENSSSCG00000049674
0.419869	0.0309621	FSD1L	-1.79212	0.00952414	IFN-OMEGA-5
0.866798	0.0432958	ENSSSCG00000051776	-0.730935	0.0013597	ENSSSCG00000048786
-1.22965	0.000210564	ENSSSCG00000046419	-0.722193	5.71683e-06	PDCD7
1.49376	0.0155662	ME1	0.467442	0.00684487	PARP16
1.04282	0.0156914	ENSSSCG00000047233	-1.36649	0.00641295	PTPN3
-1.17142	4.08873e-06	ALPK2	-1.57363	0.00696895	TTK
0.409901	0.0183827	RWDD2A	-0.37138	0.0235777	UTRN
0.476297	0.0117919	RAD23B	0.328726	0.0230796	DPP8
2.37299	0.0279173	ENSSSCG00000044692	-4.50821	0.0242185	IFNB1
-0.935422	0.00237769	KLF4	-0.90599	0.0109589	STX11
0.58982	0.00718596	RAB32	0.406429	0.004855	ENSSSCG00000004470
-0.839975	0.00812555	IFN-DELTA-9	-0.217825	0.0494157	ADAT2
1.66262	0.0345939	ENSSSCG00000049674	-0.58233	0.00144341	HIVEP2
-0.759287	0.00104203	ENSSSCG00000048786	-1.0123	1.55449e-10	CITED2
-0.858596	9.21968e-08	PDCD7	0.404306	0.00926315	MAP2K1
0.426306	0.0162828	PARP16	0.443883	0.0223204	SNAPC5
1.35654	0.00838168	IGDCC4	0.638859	0.0268418	ECT2L
-0.890374	0.00230725	CCIN	0.765358	0.00488161	ENSSSCG00000045611
-0.51107	0.0014652	UTRN	0.309059	0.00952407	TMEM30A
1.36537	0.0338054	SH3BGRL2	0.549661	0.0287579	GNG10
0.863979	0.0170621	STX11	0.67046	0.040692	SHOC1
1.63277	1.86963e-06	C9orf152	-1.43233	3.82418e-09	TNFAIP3
1.90424	0.000519497	ZC2HC1B	-0.724087	0.040756	ENSSSCG00000050929
0.5836	0.0204363	ENSSSCG00000005453	0.360889	0.02401	PEX7
0.353483	0.00308048	INTS14	0.304232	0.0172778	PIAS1
0.831984	0.0391208	GJB7	0.823241	0.0161439	ENSSSCG00000046709
0.99795	1.46429e-05	FUCA2	-0.494922	0.00374446	FEM1B
1.60992	0.000779584	SVEP1	-0.610394	0.0189616	ENSSSCG00000037674
0.326003	0.00358207	PEX3	-0.523219	0.00195557	BCLAF1
-0.470156	0.00367463	DENND4A	-1.72028	0.0449334	ITGA11
-0.234502	0.0341125	ADAT2	-1.74142	0.000371392	MTFR2
0.807311	0.00569601	AIG1	0.251239	0.0389748	FKBP15
-0.537393	0.00418429	HIVEP2	0.654641	0.0180793	PDE7B
-0.571729	0.015267	ENSSSCG00000044542	-1.06481	0.00516	SETBP1
1.47751	0.00157282	ADGRG6	0.67012	0.000633299	ENSSSCG00000004963
-0.482663	0.00168195	MYO6	0.65427	0.0182722	SLC31A2
-1.26412	4.69332e-15	CITED2	-0.75602	8.80879e-06	SLC31A1
0.363977	0.022582	MAP2K1	0.846303	0.000414318	GLCE
-0.420882	0.0014827	HECA	-1.31217	0.00436688	BSPRY
-0.456398	0.00232744	RPL4	0.75168	0.0045807	PAQR5
-0.394679	0.0201479	SENP6	-0.442682	0.00782883	EPG5
-0.251002	0.0318354	REPS1	-1.68681	0.00284849	KIF23
1.29139	0.0391208	FILIP1	-0.994301	0.0403769	SLC2A12
0.675038	0.0155426	ENSSSCG00000045611	-0.273896	0.0180707	AKNA
0.998356	0.000100768	PTGR1	1.77552	0.0263623	EYA4
0.731238	0.0116542	ENSSSCG00000042365	-0.682496	0.0306256	LARP6
0.764354	0.00575575	COX7A2	0.614109	0.00491017	SLC18B1
-0.43647	0.00407865	DNAJC25	0.884978	0.00641653	ENSSSCG00000004179
-0.597075	2.96652e-05	SMAD3	1.00464	0.00534391	TNFSF15
0.643109	0.010109	GNG10	-0.479284	0.0299942	TNFSF8
-1.17412	0.00202178	COL12A1	1.11704	3.83555e-07	STX7
-0.850287	3.24556e-05	UGCG	0.230902	0.0267966	PIAS2
-0.816194	0.0018327	TNFAIP3	1.11226	0.00509584	KATNAL2
2.20011	0.0247807	IL22RA2	-1.10522	0.00422956	PAPPA
-1.0607	0.0217158	SLC35D3	0.325647	0.0195186	TRAPPC6B
0.331401	0.0425296	PEX7	0.366334	0.0318711	PNN
0.801373	0.00784119	HSDL2	-0.446104	0.000176304	TRIM32
-0.859192	0.0025995	KIAA1958	-1.27291	5.70485e-05	SMAD7
1.20077	0.00475545	MAP7	0.805855	0.00257364	EPB41L2
-0.424186	0.00182004	SLC17A5	-0.844339	1.58407e-05	FBXO33
-0.633334	0.0268706	CALML4	-4.19693	1.96885e-06	LIPG
-0.535953	0.00179091	ENSSSCG00000004489	1.47578	0.0395592	ENSSSCG00000041595
-0.706446	2.41987e-05	FEM1B	-0.301402	0.00693505	CDK5RAP2
-1.10749	1.06561e-05	ENSSSCG00000037674	-0.468252	0.0260425	C14orf28
-0.580292	0.00065853	BCLAF1	0.555963	0.0020608	PRPF39
0.655232	0.00602427	MTO1	-0.622215	0.000718758	ENSSSCG00000005508
0.738884	0.0126837	CGAS	-0.8504	0.0156537	PHF19
0.782054	0.010692	ENSSSCG00000049718	-0.728942	0.000764406	FANCM
0.261506	0.032668	FKBP15	1.00147	0.0112609	MAPK4
0.62557	0.001861	ENSSSCG00000004963	-0.658525	3.88636e-06	RAB14
-0.718522	3.63556e-05	SLC31A1	0.388514	0.0316584	STOM
0.812398	0.00246788	CDC26	-1.25027	0.0156342	ENSSSCG00000038200
-0.332105	0.0171078	HBS1L	-0.908575	8.95718e-08	MGAT2
0.41593	0.0388839	ATP5F1A	-0.374121	0.0455435	SMAD4
0.930941	0.00421685	ZNF618	-0.485676	0.028294	DNAAF2
-0.77623	2.62483e-05	TBPL1	-0.964634	0.000917106	THEMIS
-0.406883	0.0238642	C18orf25	-0.933101	1.16385e-08	MEX3C
1.28629	0.00349427	UACA	0.391163	0.0177895	KLHDC1
0.766316	0.0132022	WHRN	-0.992726	0.00976274	CENPW
-1.08719	0.000477016	LARP6	0.345033	0.015462	TRMT11
0.753973	0.0471689	TNFSF15	-0.726986	0.0244258	ENSSSCG00000050792
1.23077	0.00628562	ENSSSCG00000004180	-0.653126	0.00420814	HINT3
1.89319	0.00981436	ST8SIA5	-0.273744	0.043324	RBM18
-0.839519	0.000647705	ENSSSCG00000037781	-0.322149	0.00218479	PDCL
1.04872	3.54547e-06	STX7	0.698466	0.00110098	ZBTB26
0.872873	0.0356978	KATNAL2	0.667592	0.00084167	ABHD12B
-0.793747	0.00069687	SMAD2	1.58951	0.0176847	ENSSSCG00000048400
-0.301925	0.0305368	MED23	-0.703191	0.000124765	FRMD6
-1.15995	0.00978046	ZBTB7C	-0.530803	0.000150933	HSF2
0.547542	0.00934452	CTIF	-0.431148	0.0465545	NID2
-0.360303	0.00340712	TRIM32	0.630063	0.0242057	PTGER2
1.53008	0.00488717	ARG1	0.981752	0.0297523	TBC1D32
1.31028	6.35237e-05	TLR4	0.266202	0.023849	ERO1A
0.285413	0.0362441	AKAP7	-0.371764	0.00625654	NARS1
-0.252493	0.0469238	ENSSSCG00000004983	-1.35952	0.0171463	ENSSSCG00000035799
-1.09716	1.60219e-05	ENSSSCG00000048953	-0.518553	0.00568461	GNPNAT1
-0.733927	0.00271288	RPL17-C18orf32	-1.65065	0.0429306	NR5A1
-1.29162	3.58391e-11	FBXO33	-1.31724	0.0422917	WDR38
-0.889209	8.34172e-06	C14orf28	-0.518086	0.000422155	DDHD1
-0.721914	0.000932422	KLHL28	-0.405653	0.00384457	NUS1
-0.59998	3.20698e-05	TOGARAM1	0.705546	1.23032e-06	RABEPK
2.13158	1.6381e-07	MEGF9	-0.797025	0.00252858	CDKN3
-0.657714	0.000404368	ENSSSCG00000005508	-1.64935	0.00242507	PCLAF
0.578432	0.00525122	PSMD5	-1.10903	0.025563	SAMD4A
0.532367	0.010806	FKBP3	1.02669	0.000798896	RSPH4A
-0.272993	0.0416072	ARHGAP18	-0.487425	0.0087483	PTP4A1
-0.158764	0.0455335	MBD1	1.02088	1.62275e-05	ENSSSCG00000047872
0.863186	0.0344249	MAPK4	-0.4486	0.00028949	MAPK1IP1L
-0.429838	0.00449252	RAB14	1.24703	0.00180672	LGALS3
0.509501	0.00966519	GSN	-1.92726	0.00429219	DLGAP5
0.731576	1.90539e-05	STOM	-0.365701	0.0367482	FBXO34
-0.629879	0.000452535	MGAT2	-0.301959	0.0299838	MVB12B
-0.782802	7.79454e-06	SMAD4	-0.407357	0.00567938	HERC1
-1.22631	2.31865e-05	THEMIS	0.405586	0.00204046	LMBRD1
-1.1953	5.76226e-13	MEX3C	0.566973	0.000407664	ZBTB34
-0.358795	0.0356985	KLHDC1	0.575639	0.0233234	FAM135A
-0.479384	0.000403078	KLHDC2	-1.03648	1.49572e-08	SLC2A8
-0.478637	0.00227554	RNF146	0.87427	0.00201293	B3GAT2
0.867062	0.000811989	TTLL11	0.443785	0.00464815	OGFRL1
0.78278	0.00109536	NDUFA8	0.332375	0.0258603	TPM1
-1.27969	0.0384122	ENSSSCG00000005529	0.333148	0.0197402	FPGS
-0.902731	0.00039968	LHX6	-0.689674	0.0298282	TLN2
-0.840644	0.00174081	L2HGDH	-2.73806	5.48132e-09	ENSSSCG00000004572
-0.673474	0.0395555	ENSSSCG00000050792	-2.18362	0.000493145	ARMH4
-0.516833	0.00960512	DMAC2L	-2.49789	2.80919e-08	PIP5KL1
-0.538414	0.0228384	HINT3	-0.58561	0.006762	DPM2
-0.284175	0.0373052	RBM18	-0.808094	0.000957053	ENSSSCG00000005630
-0.393608	0.00278138	NCOA7	-1.04313	1.2998e-08	SLC25A25
-1.5187	4.03634e-07	CDKL1	-2.48675	0.00134847	ENSSSCG00000005638
0.980965	0.0320066	TPD52L1	0.708567	0.00224361	ENSSSCG00000049177
-0.222958	0.0456199	PDCL	-1.13324	0.00181846	ENSSSCG00000044767
-0.332221	0.0328066	RC3H2	0.444583	0.00626072	CYB5R4
0.545477	0.000882805	PYGL	-3.45108	0.0348868	MRAP2
-0.839719	4.66099e-06	FRMD6	0.40826	0.0178453	CEP162
0.326044	0.0150304	TXNL1	0.884023	4.56786e-08	DHRS7
-0.670997	1.38367e-05	ENSSSCG00000028092	-0.328759	0.043378	SYNCRIP
-0.792622	1.07185e-08	HSF2	0.963288	0.0078955	GCNT3
-0.314199	0.0423228	RTRAF	0.540351	0.000593289	SLC38A6
-0.721705	0.000581353	NID2	-1.4124	0.0199239	CCNB2
0.915983	0.0456714	TBC1D32	-0.244735	0.0378427	SPTAN1
1.44841	0.0363628	ONECUT2	-0.868042	0.00252805	ENSSSCG00000005095
0.678835	0.000183082	TXNDC16	0.451384	0.00762785	RNF111
0.286233	0.0419038	FECH	-2.49194	0.00162477	ISG20
0.24935	0.0381205	ERO1A	0.546378	0.00274514	MINDY2
0.439256	0.0404473	PSMC6	-0.52295	0.00046492	ZER1
0.385434	0.0156052	NEK6	-0.438719	0.0338745	SPOUT1
0.473238	0.000296772	MAN1A1	-0.385153	0.0101491	LRRC8A
0.671906	0.0101584	PSMB7	-0.521875	0.0250689	DOLK
1.01303	3.34898e-06	NR6A1	-0.514262	0.00430536	NUP188
-0.326907	0.0146594	ENSSSCG00000004246	0.408195	0.0467536	WDR89
-0.266466	0.0166098	ASF1A	0.740796	0.00578987	MNS1
0.412798	0.0423228	ENSSSCG00000004547	0.641904	0.0474007	TEX9
-0.378514	0.0202215	RPL35	1.03853	0.000238068	ENSSSCG00000049979
-0.687633	2.31484e-06	DDHD1	-0.485495	0.00501182	DOLPP1
1.19128	0.012497	RBPMS2	0.74428	0.0331015	TEK
-0.540629	0.0195915	SCAI	-0.966652	0.0013302	PYGO1
-0.762832	0.00756704	ENSSSCG00000041571	0.493936	0.0066792	CCPG1
-1.10001	3.4109e-06	BMP4	-0.610818	1.92728e-05	NTMT1
0.647133	0.0181773	DCBLD1	-0.92573	0.00346513	C15orf65
0.370275	0.019462	RABEPK	-0.504717	0.00724895	ASB6
0.77055	0.00215409	PPIB	-0.741108	1.43277e-06	RSL24D1
1.80574	0.0138848	ENSSSCG00000042703	-0.628623	0.00117886	TOR1A
-0.466276	0.0459117	KPNA5	-0.318173	0.00670361	C9orf78
1.15139	0.018016	SAMD4A	0.220177	0.0384454	FNBP1
0.713622	0.0279393	RSPH4A	0.960491	0.018613	ENSSSCG00000049359
-0.539973	0.0191989	ENSSSCG00000047502	0.981854	0.00843991	ENSSSCG00000044481
1.06716	3.9423e-05	CIAO2A	0.339824	0.0004427	GPR107
-0.663821	0.000281346	PTP4A1	0.550869	0.00595351	ENSSSCG00000041931
-0.460625	0.00416466	SOCS4	1.48126	0.000491054	IFNE
-0.3366	0.00939461	MAPK1IP1L	-2.43571	0.0186599	ASS1
-0.45637	0.0082614	FBXO34	-0.618911	0.0118815	IFN-OMEGA-6
-0.514823	0.000427169	HERC1	-0.307875	0.013536	MYO5A
-0.610675	0.040577	ENSSSCG00000050146	0.183279	0.0372685	FUBP3
-1.08801	0.000994103	RALGPS1	-0.2723	0.0117018	EXOSC2
-0.532894	0.0218669	ENSSSCG00000043545	-0.453729	0.000114161	ABL1
-0.314025	0.0469431	USP3	1.08647	0.00799777	AIF1L
-0.991342	0.00125359	PELI2	-0.446789	0.00120268	MAPK6
-0.892774	0.0310058	ENSSSCG00000050996	-0.513705	0.00181846	NUP214
-0.418305	0.0364997	SLC2A8	-0.429327	0.0449808	DENND4C
-0.286902	0.00335141	ZNF79	-0.658914	1.80106e-07	FAM78A
-0.430882	0.0320489	RAB8B	-1.39513	1.05129e-05	LYSMD2
0.321932	0.00532945	RPS27L	-1.02047	0.00506282	PLIN2
0.670666	0.0365956	NIBAN2	-0.393789	0.0249095	UCK1
0.345812	0.0212793	TPM1	-0.360582	0.040756	RAPGEF1
1.83836	0.00128998	STXBP1	0.38666	0.0433051	CNTLN
0.89218	0.00731443	PTRH1	-0.436409	0.0305466	SETX
0.621485	0.00991739	TOR2A	-0.785977	0.000619572	ENSSSCG00000045183
-0.322539	0.0384788	NAA30	0.480695	0.0215823	SNAPC3
-0.701076	0.0411642	ENSSSCG00000048727	-0.434121	0.0203343	ENSSSCG00000005738
0.528885	0.000120476	FPGS	-0.376295	0.0360985	ENSSSCG00000034352
-1.62901	0.00101432	ENSSSCG00000004572	-0.528903	0.023849	SURF4
-1.6662	0.00591372	ARMH4	2.46975	0.0499623	SLC27A2
0.898229	0.000296772	PSMA3	-0.921065	2.09683e-05	REXO4
-1.9554	2.97168e-05	PIP5KL1	0.525232	0.00314176	DTWD1
-0.537501	0.0154194	DPM2	0.738335	0.00222197	FAM227B
-0.658093	8.96639e-06	ARID4A	-1.30032	0.0162969	SARDH
-0.590748	0.014392	FAM102A	-0.385731	0.00218876	COPS2
-1.0551	2.18553e-08	SLC25A25	-0.311744	0.0256197	WDR5
-1.18288	0.000774891	DACT1	-0.793429	0.0183039	CEP152
-0.395598	0.0354177	KCNQ5	0.721708	0.00641653	GLDC
0.567678	0.0362942	PTGES2	-0.549033	0.000159451	RANBP6
3.24452	2.34642e-05	ENSSSCG00000005638	0.596228	0.036639	ENSSSCG00000045829
0.276227	0.0492521	CIZ1	-1.16376	0.0111478	SEMA6D
-0.741748	0.0471089	ENSSSCG00000044767	0.419888	0.0111478	JAK2
0.951167	0.00045878	ANXA2	0.540008	0.00242507	SPATA6L
0.492185	0.0255104	SWI5	0.545173	0.0400651	SORD
-0.528265	0.00670662	PCNX4	0.566802	0.0171463	VLDLR
1.12216	1.37919e-05	SLC27A4	-0.361207	0.000189574	SMARCA2
0.541341	0.00185438	DHRS7	-0.700164	8.89612e-06	EIF3J
0.350068	0.0126596	URM1	0.33475	0.00233535	CTDSPL2
-0.620217	1.44459e-05	PPM1A	-0.298301	0.00524167	DOCK8
-0.350985	0.0224521	BNIP2	0.521901	0.00266679	ENSSSCG00000005241
0.981299	0.00711181	GCNT3	-0.629083	5.1544e-05	MFAP1
0.743122	1.67631e-06	SLC38A6	-0.565533	0.00206052	FXN
-0.471666	0.0133223	HIF1A	0.708124	0.00468063	APBA1
-0.908438	0.000290918	SNAPC1	2.37075	0.00400638	ENSSSCG00000041106
0.431198	0.013947	ENSSSCG00000005656	-1.66563	0.0289673	MAP1A
0.66447	0.000347294	AEN	-0.281982	0.0350999	TP53BP1
0.420492	0.0218889	ENSSSCG00000005103	-1.00258	0.000881265	ENSSSCG00000048742
0.86584	0.000272695	MRPS11	0.674008	0.00711881	TMC1
0.53167	0.00707979	MRPL46	0.62343	0.00259699	ANXA1
1.40055	0.015919	LIPC	-0.477047	0.00465424	C9orf40
2.82175	2.03286e-12	AQP9	0.852463	4.89551e-10	SNAP23
3.20365	0.00219949	CGNL1	-0.927794	9.8559e-06	RFK
-0.702162	0.0178828	ENSSSCG00000045737	-0.38794	0.0143494	ZNF106
1.53946	0.0173889	GPHB5	0.651418	0.0180574	CAPN3
0.445711	0.0294345	PTPA	-0.317574	0.00130494	MAPKBP1
0.987737	0.0395175	DNAAF4	-0.400004	0.00546912	RTF1
0.695474	9.82378e-05	CCPG1	-0.79491	0.0112609	ENSSSCG00000035544
-0.926082	0.00366918	C15orf65	-0.598084	4.45076e-05	VPS18
0.299444	0.043526	ENSSSCG00000005683	-1.85393	0.00364955	ENSSSCG00000004760
0.229196	0.0251394	GPR107	-0.634609	0.0113448	RMDN3
-0.560607	0.000602595	FAM214A	-0.811491	0.00468492	RAD51
1.98663	1.5049e-05	NCS1	-1.58668	0.0147681	ENSSSCG00000039107
-0.66529	0.00345121	ENSSSCG00000043817	-0.366538	0.0313126	ENSSSCG00000036700
-0.68876	0.0165105	IFN-ALPHA-8	1.23091	0.0026519	ENSSSCG00000004770
-0.684467	0.0480489	IFN-ALPHA-15	0.720378	0.00212938	PLCB2
-0.581224	0.0470663	ENSSSCG00000047475	-1.59121	0.0106791	ENSSSCG00000004782
-1.05885	7.84035e-06	IFN-OMEGA-6	0.955265	0.0162094	GPR176
0.226484	0.00908995	FUBP3	0.914523	0.0310024	ENSSSCG00000038447
0.957868	7.90145e-05	HACD4	1.42787	0.0110081	ENSSSCG00000050085
0.633166	0.00423323	GNB5	-1.19084	0.000257997	ENSSSCG00000043221
-0.524142	0.00291593	MLLT3	-0.827749	0.013715	SNORA63
-1.05767	0.0049247	ENSSSCG00000048205	1.27624	0.0046063	ENSSSCG00000050105
-0.325969	0.0247994	MAPK6	-0.86768	0.000213773	ENSSSCG00000020580
0.669241	0.00365283	TMOD3	-1.29627	0.000282539	ENSSSCG00000018746
-0.495652	0.000184541	FAM78A	0.648029	0.0205173	ENSSSCG00000047555
-0.963025	0.0358172	TMOD2	0.810522	0.0206678	ENSSSCG00000047446
-0.319255	0.000210798	ENSSSCG00000005725	-0.755912	0.014016	SNORA63
-0.247137	0.0222759	GTF3C4	0.769446	0.0433051	ENSSSCG00000048572
-0.760008	0.00118896	ENSSSCG00000045183	0.742855	0.0431353	ENSSSCG00000050232
-0.863947	0.00358845	TTC39B	0.910133	0.0472394	ENSSSCG00000041073
-0.54819	0.00173693	ENSSSCG00000034352	-0.643074	0.0165679	ENSSSCG00000050565
0.406106	0.0258191	USP8	1.0592	0.00416173	ENSSSCG00000041918
1.80658	0.0139608	HDC	-0.360505	0.0274242	ENSSSCG00000047521
1.37629	0.000341906	ATP8B4	-1.29601	0.00195964	ENSSSCG00000042689
0.732777	0.00856959	SLC2A6	1.19701	0.000180636	ENSSSCG00000051313
0.65265	0.00125467	GALK2	-0.440597	0.0408518	ENSSSCG00000021380
-0.28888	0.0288361	COPS2	0.490113	0.00219283	ENSSSCG00000049696
1.11144	0.00337113	COL5A1	0.335398	0.0095456	PCYT1A
1.76262	0.000352383	FCN2	-1.17549	3.39736e-06	ENSSSCG00000045498
1.8901	1.20885e-08	ENSSSCG00000029414	0.673251	0.00688335	ENSSSCG00000044855
-0.349596	0.000361875	KDM4C	1.36104	0.000173158	ENSSSCG00000045278
-0.60159	5.19683e-05	UHRF2	-0.313326	0.0110502	TNK2
-0.657751	5.95749e-06	RANBP6	-2.1233	0.0247591	ENSSSCG00000042725
2.07567	0.00181829	ENSSSCG00000005209	-0.791091	0.0243081	ENSSSCG00000039478
1.34091	3.99758e-05	PDCD1LG2	-1.85045	9.07236e-05	ssc-mir-425
1.66832	0.000148862	CD274	0.449129	0.0467782	ENSSSCG00000039561
1.38875	6.79607e-06	ENSSSCG00000004666	0.7992	0.00128299	ENSSSCG00000011531
3.96559	4.529e-06	INSL6	0.810032	0.0183339	ENSSSCG00000045353
0.554105	0.000689206	JAK2	1.07854	0.0489087	ENSSSCG00000046598
0.939962	0.00226235	C15orf48	1.41206	0.000884382	ENSSSCG00000050880
0.254356	0.0261475	RCL1	-0.326037	0.00671739	ITPR1
-0.537591	0.0147219	GATM	-1.15868	0.0143275	ENSSSCG00000041937
0.543855	0.0253976	AK3	-1.75675	0.00386396	ENSSSCG00000044369
3.01025	2.34637e-07	SLC28A2	0.396647	0.00477994	ENSSSCG00000051023
-0.335838	0.00997203	CDC37L1	-0.678105	0.0443562	ENSSSCG00000049147
-0.648671	0.0389625	SHF	-1.14821	0.000311139	ENSSSCG00000049399
-0.50048	0.0299169	RFX3	-0.70281	0.0398087	ENSSSCG00000051196
0.316555	0.0388549	PUM3	-0.442073	0.0013784	ARL8B
0.715861	0.00576069	SORD	-0.901823	5.48132e-09	ENSSSCG00000011196
-0.874072	0.00868767	KANK1	0.434093	0.0232051	ENSSSCG00000043763
0.672006	9.17139e-05	ENSSSCG00000005241	-0.209318	0.0271593	EDEM1
-0.394356	0.0178422	MFAP1	0.516358	0.0196427	ENSSSCG00000043750
0.427112	0.0192911	HYPK	1.20984	0.0145323	ENSSSCG00000046757
0.664558	0.00988106	PDIA3	1.04757	0.000622501	ENSSSCG00000045354
1.04577	1.81757e-05	APBA1	1.87133	0.0195208	ENSSSCG00000050991
1.81538	0.0165721	MAP1A	0.554056	6.60709e-05	OSBPL11
-0.841078	0.000899187	KLF9	0.51643	0.00545876	SNX4
-0.382485	0.00347901	TP53BP1	-1.69754	0.0123799	ENSSSCG00000045868
-0.386818	0.0197847	ABHD17B	0.318128	0.0293134	ZNF148
-2.39362	0.00140447	TGM5	-2.47808	0.0220097	ENSSSCG00000048827
-0.443209	0.00820941	ZFAND5	1.5666	0.0260997	ENSSSCG00000041844
0.894458	1.07466e-05	ANXA1	1.23737	0.00917246	ENSSSCG00000038756
0.676099	0.0151219	NMRK1	-0.745478	1.44109e-06	UMPS
-0.338837	0.00439095	CDAN1	-0.713485	0.0461172	ENSSSCG00000021656
0.63211	0.00864922	OSTF1	0.435763	0.00252176	HACD2
-0.379519	0.0160038	LRRC57	0.298136	0.00230316	ATP2C1
2.39794	0.0443253	ENSSSCG00000046123	0.359552	0.0106147	SEC22A
0.705321	7.96914e-07	SNAP23	-1.41305	0.000981605	FANCD2
-0.787854	0.00028937	RFK	0.875449	1.96358e-05	ENSSSCG00000041693
1.41975	4.59584e-08	CAPN3	1.05605	0.0160363	SEMA5B
1.4458	9.14929e-06	EHD4	0.664947	0.00390688	SLC49A4
0.97923	0.000175462	SPTBN5	0.530275	0.000579649	HSPBAP1
-0.218718	0.0367663	MAPKBP1	-0.275155	0.0178898	ENSSSCG00000011569
0.626146	0.011366	NDUFAF1	0.271874	0.0400239	HACL1
1.01617	0.0290238	CHAC1	0.37389	0.00148052	BTD
-0.593342	0.0416072	RHOV	0.438973	0.0102349	ANKRD28
-1.20976	0.0497886	ENSSSCG00000004760	0.644909	0.00981978	IQCB1
-1.05906	0.0135398	ENSSSCG00000005612	0.488957	0.0303194	HCLS1
-0.455317	1.47149e-05	ZFYVE19	0.598713	0.00230389	FBXO40
0.699655	0.027825	ENSSSCG00000004771	0.433469	0.00739883	ATG7
1.15567	0.00375746	CCDC9B	-1.07435	0.0260227	POLQ
0.319733	0.0217471	SRP14	0.820008	0.0136584	TIMP4
-0.389218	0.00577848	EIF2AK4	-1.61544	0.0305466	PPARG
0.657658	0.0476289	ENSSSCG00000004786	-0.290596	0.00506919	SATB1
-1.0651	0.00168195	SNORD19	0.266031	0.00366708	GSK3B
-0.692398	0.00509408	SNORD69	-0.738229	1.43677e-05	RAB5A
0.752976	0.0446989	ENSSSCG00000045009	0.544058	0.000261203	PLA1A
-1.38154	0.0303834	U6	0.65503	3.75899e-06	CD80
-0.459234	0.00133768	ENSSSCG00000051293	0.438908	0.000108131	TIMMDC1
-0.901116	0.0472624	ENSSSCG00000041024	0.318349	0.0176089	TMCC1
1.14108	0.0227737	U6	1.15722	0.0093934	ENSSSCG00000040441
-1.45525	0.00172671	ENSSSCG00000051584	1.01376	0.0182252	ENSSSCG00000044894
-1.30191	0.0268706	ENSSSCG00000050584	-0.551814	0.00048504	RBSN
-0.683074	0.00133132	SNORA4	-1.15535	0.0212811	SGO1
-1.04118	0.00177085	SNORA63	0.286921	0.0462509	POGLUT1
-1.19976	2.37768e-07	ENSSSCG00000020580	-0.522079	0.00104555	TMEM39A
-1.26236	0.000525191	ENSSSCG00000018746	-0.367334	0.0214854	B4GALT4
0.907111	0.00892551	ENSSSCG00000047446	-0.497303	0.00604442	CCDC174
-1.24899	2.55939e-05	SNORA63	0.655535	0.00817853	SLC6A6
-1.07292	0.0320441	ENSSSCG00000051450	0.728393	8.44638e-05	UBE2E2
-1.05958	0.00133132	ENSSSCG00000045679	-3.44392	0.00345998	LSAMP
1.98668	8.06383e-07	ENSSSCG00000041073	0.438534	0.00726698	ENSSSCG00000026488
-0.735422	0.00607694	ENSSSCG00000050565	0.628886	0.00248027	NKIRAS1
1.45279	6.58414e-05	ENSSSCG00000050913	1.16772	0.0310711	DRD3
0.869234	0.0218473	ENSSSCG00000044633	-0.805545	0.0126684	ENSSSCG00000047958
-0.971849	0.01394	ENSSSCG00000041500	0.263557	0.0468324	CCDC191
0.862205	0.0205383	ENSSSCG00000049542	-1.3171	1.538e-05	FAM43A
0.74475	0.0170621	ENSSSCG00000041458	-0.295407	0.00485522	ACAD9
-0.459219	0.0342256	ENSSSCG00000021380	-0.437172	0.0203836	RPN1
0.27382	0.0420829	PCYT1A	1.37436	0.000176304	ENSSSCG00000032596
1.62982	6.05822e-05	ENSSSCG00000042021	1.03686	0.00116116	CD200R1
1.41215	0.0351695	ENSSSCG00000042595	-0.394565	0.0334539	EEFSEC
-0.94305	0.000302593	ENSSSCG00000045498	-1.28034	0.00127783	EOMES
1.26168	0.0125383	ENSSSCG00000048257	-0.421889	0.00873984	SEC61A1
1.13147	0.00369395	ENSSSCG00000039990	-0.535732	7.67442e-06	AZI2
-0.697011	0.00316691	ENSSSCG00000049995	0.634579	0.015148	MGLL
0.559496	0.023072	ENSSSCG00000049319	-1.45276	0.000211297	MCM2
-2.07294	0.0241068	ENSSSCG00000042725	-0.37341	0.00567058	TPRA1
-0.719965	0.0329412	ENSSSCG00000020163	-0.624687	0.00171843	PLXNA1
0.417896	0.0468516	ENSSSCG00000043503	0.833802	0.00327731	ENSSSCG00000046587
-0.701901	0.0480127	ENSSSCG00000039478	0.573475	0.0169839	OSBPL10
-1.16808	0.0143149	ssc-mir-425	0.732827	0.0152358	CMTM8
1.29335	0.0201556	ENSSSCG00000041127	0.510905	0.0334884	CMTM7
0.995599	0.02794	ENSSSCG00000050880	-0.420072	8.91283e-06	ENSSSCG00000038362
3.38216	0.000204672	ENSSSCG00000042972	-0.609601	0.00196998	DNAJC13
3.03763	5.34775e-06	ENSSSCG00000046083	-0.2981	0.0272355	UBA5
-0.508419	0.0445418	ENSSSCG00000043782	0.634703	0.00877951	TMPPE
-1.39701	0.0194774	ENSSSCG00000044369	0.815306	0.00151581	CRTAP
0.677119	0.0162828	ENSSSCG00000041921	0.378464	0.0363524	DZIP3
0.409631	0.0123353	ENSSSCG00000048463	0.355521	0.0297333	FBXL2
-0.918331	8.26379e-09	ENSSSCG00000011196	0.881511	0.00229305	ENSSSCG00000050552
-0.725292	0.00266778	ENSSSCG00000040273	1.19452	0.0103875	ENSSSCG00000041865
1.37474	0.00070926	ENSSSCG00000041999	-0.47522	0.0419957	TOPBP1
1.51211	0.029967	ENSSSCG00000050551	2.61723	0.0241927	ENSSSCG00000042038
1.17665	0.0435649	ENSSSCG00000050583	-1.03206	1.91533e-05	RAP2B
2.01058	0.0026973	ENSSSCG00000051572	-1.65397	0.0434119	ENSSSCG00000033966
0.598735	0.00130133	SNX4	-1.19844	0.0176633	HHLA2
0.702202	0.0475407	ENSSSCG00000046221	0.242834	0.00823471	PDCD6IP
-0.398277	0.0456721	ENSSSCG00000011859	-0.571351	0.00134774	RYK
-0.760781	0.00150495	ENSSSCG00000030362	0.241419	0.00977777	LRRFIP2
0.78563	0.0233538	ENSSSCG00000046162	0.759654	0.00248027	ALCAM
-0.923323	0.0306442	ENSSSCG00000045675	1.21064	0.00257103	ENSSSCG00000044984
0.368579	0.0132409	THUMPD3	0.283715	0.0378692	EPM2AIP1
-1.01598	0.00352183	ENSSSCG00000021656	-0.40581	0.00475657	ZBTB11
-0.683407	0.0191215	ENSSSCG00000048295	-1.3465	4.42886e-06	ENSSSCG00000042577
1.34638	0.00884558	ENSSSCG00000043076	0.240465	0.030701	PCNP
-0.417351	0.000728346	BRPF1	-0.492142	0.000279076	TRMT10C
1.52132	0.00595028	MYLK	0.703908	0.000344615	ENSSSCG00000028677
0.605688	0.0390668	ENSSSCG00000011549	-1.54922	3.25521e-05	ENSSSCG00000045443
0.871055	0.0141854	CAMK1	0.466833	0.000214955	OXSR1
1.60237	1.39888e-05	GPR27	-0.843551	5.00013e-06	DBR1
0.474003	0.00353788	ARPC4	0.406012	0.00769407	ARMC8
0.472108	0.0131741	TADA3	-0.330348	0.014471	TOMM70
-0.513192	0.0049201	TTLL3	0.406692	0.00150922	TBC1D23
0.985329	0.00887329	ENSSSCG00000032623	1.09717	0.00120474	NME9
0.341114	0.0356741	MRPL3	0.736434	0.0257258	MRAS
-0.726303	0.015838	ADCY5	0.546872	0.000153146	CMSS1
0.21472	0.0375991	ATP2C1	1.01564	0.000134498	ESYT3
0.937068	2.83129e-06	MAGEF1	0.410762	0.0143617	ENSSSCG00000026746
-0.30741	0.000297625	PIK3R4	0.507317	0.0190986	ST3GAL6
0.47726	0.00458595	PDIA5	0.538521	0.00411718	TTC21A
1.61437	0.0212693	GP5	-0.674415	0.00606271	CSRNP1
0.896339	0.0212838	PARP14	0.230748	0.0304347	MRPS22
-0.660127	0.0302778	GHRL	-1.55629	0.0293336	CX3CR1
1.50826	0.000109004	ENSSSCG00000038215	0.571314	0.00124378	ENSSSCG00000022773
-0.428263	0.00713481	ENSSSCG00000011567	0.419278	0.000162424	RIOX2
-0.42224	0.000177515	ENSSSCG00000011569	0.656946	0.016108	CRYBG3
2.02049	0.00129057	ENSSSCG00000011875	1.8866	0.0445585	ENTPD3
0.969073	0.000909929	DTX3L	-0.807423	0.0006088	ZNF619
0.787226	0.0229169	PARP9	0.566863	0.00145409	ZNF621
-0.376149	0.00776682	EAF1	0.477232	0.0102453	NSUN3
1.68386	0.0183391	COLQ	0.709797	0.0023898	ARL13B
-1.32699	0.00522213	ATP2B2	0.303543	0.0275685	RASA2
0.571884	0.0111035	MIX23	0.677901	0.00768036	GRK7
2.58586	4.66072e-08	CSTA	-0.54082	0.00586955	ENSSSCG00000011676
0.95782	0.000124384	CD86	-0.451431	0.041572	ENSSSCG00000048998
-0.921038	0.00906734	SLC15A2	-0.329165	0.00934292	CHMP2B
-1.08389	0.0010331	EAF2	0.361016	0.0133123	TRAK1
0.812593	0.000174447	HCLS1	-1.35163	0.0170579	PLS1
0.362824	0.023326	TAMM41	2.2791	0.0104687	CCK
0.565084	0.00577965	RABL3	-0.295367	0.0439474	U2SURP
0.737085	0.0304308	TIMP4	-0.661028	0.0257321	CHST2
1.69238	0.018127	PPARG	-0.6295	0.000885967	DIPK2A
-1.06165	0.0354435	FSTL1	-1.32962	0.037626	KLHL40
-0.779398	0.000748859	LRRC58	-0.375223	0.00191758	SNRK
-0.437783	9.54963e-05	MKRN2	0.925873	0.00223398	ANO10
-0.423245	2.97168e-05	SATB1	-0.643201	0.0284437	ENSSSCG00000042560
-0.436077	0.000252329	RAF1	1.22372	0.00576062	ENSSSCG00000022462
-0.932318	7.11622e-05	ENSSSCG00000049184	0.523617	0.0181151	ZKSCAN7
1.47897	0.0156961	TMEM40	-0.761976	2.67732e-06	HSPA13
-0.480448	0.0124738	RPL32	0.4383	0.0406112	ZNF197
0.852936	0.041825	EFCAB12	0.419971	0.040951	ZNF35
-0.570896	0.022898	PLXND1	-0.662495	5.70063e-06	KIAA1143
-0.557359	0.00184211	RAB5A	0.718142	0.00888666	CP
0.738053	0.0107696	COX17	-1.82051	0.00467577	KIF15
-0.351324	0.00432524	KAT2B	0.427372	0.0401641	TMEM42
-0.587318	0.00024719	TMEM39A	0.779874	1.10924e-05	RNF13
-0.515851	0.000978631	B4GALT4	0.463144	0.000247472	LIMD1
2.22727	2.12956e-06	UPK1B	-0.488893	0.00259699	TSC22D2
-0.436381	0.0194346	CCDC174	-0.668228	2.88037e-06	SERP1
0.738078	0.0055891	LSM3	0.908382	0.00120555	SLC6A20
0.396418	0.0499348	UBE2E2	-0.800411	0.00422956	CCR9
-4.15446	0.000542194	LSAMP	-0.344414	0.0242314	FYCO1
-0.3952	0.0265801	ENSSSCG00000037030	0.612563	2.79451e-05	MRPL39
-0.717837	1.74066e-05	ENSSSCG00000027017	-2.85854	5.70063e-06	CXCR6
1.34187	0.00170152	THRB	0.633807	0.0261193	CCR1
-2.46318	0.00211103	ENSSSCG00000048567	-1.4638	0.00166236	CCR5
-1.01346	0.00165937	ENSSSCG00000047958	0.79794	0.0257949	JAM2
1.26117	0.0229091	ENSSSCG00000045222	-6.15435	4.09993e-08	LTF
-0.513067	0.00550469	ZDHHC23	0.918717	0.0161439	P2RY13
0.306962	0.0371859	OXSM	1.60345	0.00118711	IGSF10
-0.715576	0.0205948	GRAMD1C	0.917663	0.00925286	ENSSSCG00000047495
1.28816	4.46841e-07	ATP6V1A	-2.46638	4.31946e-09	ADAMTS1
0.650432	0.000219969	NAA50	0.546773	0.00464815	N6AMT1
1.1552	0.00618365	GP9	-0.437013	0.00605174	CCT8
-0.695607	0.042682	SIDT1	-0.449797	0.0487365	CSPG5
-1.38126	0.00203301	ENSSSCG00000043902	-0.249107	0.00330095	DHX30
-0.670028	0.00167523	SLC4A7	0.541953	0.000589248	ENSSSCG00000025316
1.75125	0.0244907	ENSSSCG00000050280	0.407997	0.0233005	SCAF4
0.570807	0.0388088	HMCES	-3.56037	0.0190986	NPG3
0.531347	0.043764	CFAP44	-0.538254	0.0244258	TIPARP
0.47808	0.000338504	RAB7A	-1.04565	0.0409984	HUNK
-0.653851	0.0279119	BOC	0.349384	0.0127915	NME6
0.387055	0.0459117	RPN1	-0.38355	0.00515112	URB1
1.23916	0.00161716	GATA2	0.425853	0.0192153	PFKFB4
-0.507884	0.00261403	NEPRO	-0.795304	0.0103579	ENSSSCG00000047511
1.20425	0.012108	ENSSSCG00000044512	-0.787591	0.0490467	ENSSSCG00000046477
0.595095	0.0417714	CCDC80	0.408463	0.00568461	TMEM50B
1.36995	3.24556e-05	RUVBL1	0.411901	0.0224413	RARRES1
1.26879	1.70689e-07	ATG3	-0.320356	0.0244737	GART
-0.345655	0.00670304	AZI2	0.560278	0.0217508	MFSD1
0.624567	0.0184411	MGLL	-0.358668	0.000289142	SON
0.836878	0.027012	C3orf52	-0.719596	0.045065	CELSR3
0.704587	0.00180172	ABHD10	-0.309445	0.024666	IP6K2
0.514053	0.00229535	STT3B	-0.251634	0.00627061	ARIH2
2.07737	0.0131977	ENSSSCG00000011626	0.476212	0.00240877	ENSSSCG00000012046
1.59926	0.000422268	ACP3	-0.284519	0.0193175	QARS1
0.737603	0.0199019	ACKR4	-0.294053	0.0370707	USP19
-0.319023	0.0186337	UBA5	0.505484	0.0292092	SETD4
-0.6482	0.0426837	CCR4	-0.406753	0.011595	NMD3
-0.725216	0.0480489	RETNLB	0.919229	0.00471523	CBR3
0.417843	0.034606	GLB1	-1.63572	9.51048e-05	CHAF1B
0.532555	0.0338397	TMPPE	-0.300851	0.00925149	CCDC71
1.32724	0.0138584	ENSSSCG00000044995	0.931758	0.000803957	IHO1
1.112	0.0302049	HHLA2	-0.247109	0.0376599	HLCS
0.319	0.0459352	CD47	0.396902	0.0487198	C3orf62
0.546544	0.000769702	SRPRB	0.407558	0.022494	ENSSSCG00000012061
-0.541962	0.00296526	RYK	0.574009	0.0369553	GPX1
-1.66336	0.00829402	ARPP21	0.378688	0.0431395	RHOA
1.80382	0.00816523	AMOTL2	0.491054	0.0105014	NICN1
-0.317772	0.0435009	CEP63	-0.723375	0.000232925	BSN
0.819154	0.000733772	TRANK1	-0.408828	0.00398787	MYNN
-0.290144	0.0220508	GOLGA4	-1.33728	0.00578097	TRAIP
0.60522	0.000310473	NXPE3	-1.02162	0.00688335	MST1R
-0.73941	1.61283e-05	MSL2	0.850952	0.00151078	GPR160
0.716882	0.000325255	PCCB	0.964312	0.036166	ENSSSCG00000037003
-0.723258	1.87148e-07	ZBTB11	1.5649	4.83815e-06	ENSSSCG00000051128
-0.950983	0.00205419	ENSSSCG00000042577	0.565679	0.00969885	PRKCI
1.32405	0.00291057	CTDSPL	-1.46679	0.000239269	SEMA3F
-0.511849	0.000184672	TRMT10C	-0.803376	0.000193352	SKIL
-0.393319	0.00978046	SENP7	-1.77073	0.00215703	GNAT1
1.60976	0.0155734	OLIG1	0.42629	0.011029	GNAI2
0.840666	0.00170152	MYD88	-0.353024	0.0314131	TNIK
-0.40945	0.0136246	IMPG2	-1.4258	0.00326621	RIPK4
0.412877	0.00168228	ACAA1	-0.65982	0.00467095	UMODL1
-0.815037	0.00842648	SLC35G2	-0.878647	0.000493403	DOCK3
0.466004	0.00449171	TFG	0.730912	0.00382516	FNDC3B
-0.88014	2.83002e-06	DBR1	-0.422844	0.0135267	UBASH3A
0.918212	0.00483082	MRAS	-0.862274	0.0472617	GHSR
-1.37509	0.0480489	COL8A1	-0.893656	0.00109087	MANF
-0.673007	0.0119012	FAIM	-0.357822	0.00408334	RBM15B
0.393321	0.0130341	CPOX	-0.284856	0.041313	PKNOX1
-1.13128	1.96366e-06	CSRNP1	-0.721155	0.0440321	ENSSSCG00000040779
0.748256	0.0146599	COPB2	0.743996	0.0153929	ENSSSCG00000042259
0.568478	0.00164624	ENSSSCG00000022773	-0.425216	0.00748611	RRP1
0.407618	0.000308376	RIOX2	-0.365771	0.0303211	ALAS1
0.646853	0.0196861	CRYBG3	0.626928	0.0110422	GNB4
-0.565329	0.0431127	ARL6	0.481442	0.00564632	PPM1M
2.5179	0.0039185	ENTPD3	-0.211507	0.0376424	WDR82
-0.429692	0.00961821	ENSSSCG00000011272	-0.319098	0.000488885	BAP1
-0.482234	9.01e-05	CTNNB1	-2.96253	0.000884382	SEMA3G
1.47626	0.0281545	PROS1	-0.338826	0.00408334	NISCH
0.638581	0.00221241	TFDP2	0.938402	0.0160347	PEX5L
-0.266105	0.0247994	C3orf38	-0.705618	0.0224261	SUMO3
0.282689	0.031682	GK5	0.345101	0.0181933	TTC14
-0.384886	0.00811062	CGGBP1	-0.432063	0.00393308	GNL3
-1.27806	0.000256115	POU1F1	0.486633	0.000117411	GLT8D1
-0.435303	0.000503319	CHMP2B	-2.20855	0.00881742	ENSSSCG00000023041
0.412996	0.00461677	TRAK1	0.272464	0.0278552	NEK4
2.06576	0.0226908	CCK	-0.908417	0.00527452	B3GNT5
-0.310319	0.0353616	U2SURP	0.407122	0.0479122	ENSSSCG00000031476
-0.781614	0.00795279	CHST2	1.7406	2.58109e-09	MAP6D1
-0.399517	0.0185124	SEC22C	0.272547	0.0398435	ENSSSCG00000033424
1.05431	1.32789e-08	GBE1	-0.279837	0.00692825	EIF2B5
-0.875628	2.86593e-06	DIPK2A	0.587153	0.000423477	DVL3
-1.68505	0.00954515	KLHL40	-1.13377	0.0186952	EEF1AKMT4
1.30486	0.00440553	PLSCR1	-0.476838	0.0390397	EIF4G1
1.21821	0.00697649	POMGNT2	-0.790005	2.41203e-06	FAM131A
-0.69327	3.90515e-09	SNRK	-1.34306	0.000238702	EPHB3
0.786653	0.00770164	GYG1	-0.286551	0.0457035	ARHGEF3
-0.622429	0.00130942	ZNF445	0.772903	0.00944271	C3orf70
1.00418	4.16064e-07	ENSSSCG00000012006	0.650111	0.00782883	EHHADH
-0.676981	0.02188	ENSSSCG00000042560	1.44599	0.0154766	ENSSSCG00000049750
-0.577596	0.000685344	HSPA13	-0.323551	0.0194176	TMEM41A
-0.339053	0.0135398	HPS3	-0.627791	1.04448e-06	PDE12
-0.43114	0.00530444	KIAA1143	-0.464735	0.000722872	TRA2B
0.705732	0.00548201	NRIP1	0.619423	0.0324217	DGKG
0.357156	0.00884558	ZDHHC3	-0.479969	0.000569179	TBCCD1
2.21852	0.00978459	TM4SF1	-0.880176	8.52781e-05	FLNB
0.289196	0.0270379	EXOSC7	-0.713545	0.0274242	ENSSSCG00000011798
2.09784	0.00165277	WWTR1	-0.494862	0.0274242	RFC4
-0.626055	0.0263921	CDCP1	0.336303	0.00891011	ST6GAL1
0.650366	0.00042484	RNF13	-1.31502	0.0396179	ENSSSCG00000048263
-0.798978	4.43565e-07	TSC22D2	0.802569	0.0394643	MB21D2
-0.336774	0.0308806	SERP1	-0.365265	0.0382635	LSG1
0.637643	0.00278744	SELENOT	0.602213	0.00708795	KBTBD8
0.395503	0.0113921	MRPL39	0.456524	0.00117886	ACAP2
2.17701	2.18553e-08	XCR1	-0.426152	0.00695684	EOGT
0.802309	0.00432799	CCR1	1.15984	0.000404792	ENSSSCG00000044179
0.948734	0.00232349	CCR2	0.458054	0.0287579	ENSSSCG00000029291
0.971701	0.0067608	CCRL2	0.990316	1.21548e-05	MITF
3.661	0.00218198	LTF	-0.660809	0.000637378	FBXO45
0.948541	1.16069e-05	P2RY12	1.13329	0.00879815	GXYLT2
0.507512	0.0101011	ATP5PF	2.14504	0.0353691	CNTN3
1.02376	0.00740721	P2RY13	1.3336	0.0104643	U5
1.4176	0.0146305	PRSS45P	-0.884711	0.00207102	SNORD38A
-0.437081	0.0185243	KIF9	-1.18047	0.00472717	SNORD68
2.97059	1.05991e-05	ENSSSCG00000011334	0.565508	0.0247623	ENSSSCG00000042213
-0.841744	9.63341e-05	CSPG5	1.11071	0.00437278	ENSSSCG00000049908
-0.620549	0.00127451	BACH1	2.72004	0.0051208	ENSSSCG00000043052
0.43789	0.0396318	GMPS	-0.952582	0.030781	SNORD23
0.834701	0.000421159	TIAM1	0.555602	0.0136642	ENSSSCG00000050217
4.17785	0.00237891	NPG3	0.567524	0.0207252	ENSSSCG00000041238
0.57245	0.00390303	SSR3	0.751161	0.00275989	ENSSSCG00000041766
4.4582	0.00488717	PMAP-36	1.21223	1.15319e-05	ENSSSCG00000041487
-1.34317	2.02298e-09	TIPARP	0.824346	0.0328595	ENSSSCG00000050878
-0.594852	5.8083e-05	CCNL1	-0.939344	1.50878e-06	ENSSSCG00000045776
0.727565	0.0256459	TREX1	-1.0432	0.0488276	ENSSSCG00000041070
0.659779	0.00141582	SHISA5	0.999342	0.003313	ENSSSCG00000050714
0.300577	0.00999927	IFNAR2	0.748423	0.00488161	ENSSSCG00000048981
0.362504	0.00606146	IL10RB	0.740138	0.0161439	ENSSSCG00000049032
0.486062	0.0228556	UQCRC1	-0.941511	0.015118	ENSSSCG00000041348
-0.779046	0.0134531	ENSSSCG00000047511	-0.504778	0.0105504	SNORA44
0.611444	0.0336467	DNAJC28	-0.399747	0.0452887	ENSSSCG00000028807
0.312676	0.0300977	GART	-1.54289	0.000167781	EXOSC6
1.38893	1.34702e-09	MFSD1	1.67173	0.0114951	ENSSSCG00000049511
-0.372923	0.000193488	SON	0.35319	0.025746	ENSSSCG00000042252
0.959377	0.0039712	CELSR3	0.239494	0.0374432	ENSSSCG00000049071
0.904436	5.59925e-06	NCKIPSD	-0.882151	0.0240116	CNKSR1
-0.438297	0.00112402	IP6K2	-0.649396	0.0080231	ENSSSCG00000019181
0.61258	0.000627173	PRKAR2A	-0.659238	0.00382302	ENSSSCG00000050425
1.53537	1.14349e-08	ITSN1	0.559739	0.0107008	ENSSSCG00000049192
0.970893	0.024368	SLC25A20	-0.611801	0.0324556	ENSSSCG00000043296
-0.733849	0.00877566	IL12A	-2.14649	0.0267631	ENSSSCG00000046569
-0.466686	0.0447595	ENSSSCG00000027790	0.408822	0.0114951	ENSSSCG00000049117
-0.672558	2.29105e-05	IFT80	0.322925	0.041313	ENSSSCG00000042000
0.357329	0.0301801	ENSSSCG00000012046	1.41565	2.08037e-05	ENSSSCG00000050243
-0.202408	0.000778356	QRICH1	0.346372	0.0465548	CZIB
-0.516035	8.60358e-06	QARS1	0.407473	0.0169795	CD22
-0.319079	0.0244907	KPNA4	1.51081	0.0151571	ENSSSCG00000041115
-0.387371	0.00508151	USP19	0.58267	0.0143562	ENSSSCG00000042332
-1.04223	0.0429279	ENSSSCG00000048495	-0.506213	0.00564632	IRF2BP1
0.493045	0.0101011	ENSSSCG00000020706	-1.05007	4.00857e-05	ZNF614
1.72021	3.02605e-08	CBR3	1.50047	0.00101205	ENSSSCG00000043832
0.810986	0.00240878	MORC3	0.894336	0.0277371	ENSSSCG00000041327
0.889144	0.0494547	CHAF1B	-0.398858	0.0457843	ZNF577
1.27312	0.0203515	SIM2	0.825077	0.00413863	ENSSSCG00000043152
-0.40797	0.0484039	C3orf62	1.83551	0.0340801	ENSSSCG00000046484
-0.589279	0.000240707	USP4	1.31489	0.0320859	ENSSSCG00000047694
1.45955	0.0336937	ENSSSCG00000033350	1.44951	2.39169e-09	ENSSSCG00000046070
0.473804	0.0102197	RHOA	1.05837	0.0374086	ENSSSCG00000051208
-0.346371	0.000154147	DYRK1A	-0.78114	0.00837012	ENSSSCG00000042826
0.466949	5.92324e-05	GOLIM4	0.783318	0.000253945	ENSSSCG00000003236
0.603334	0.00161869	APEH	-0.525447	0.000343473	HAUS5
-1.6676	0.00106598	ENSSSCG00000035525	0.391482	0.0197458	ENSSSCG00000003235
2.98636	0.00106738	KCNJ15	0.469853	0.00102618	ZYG11B
0.851542	0.0384788	ERG	0.704245	0.00153508	ENSSSCG00000041959
-0.643954	3.13641e-06	MYNN	0.529845	0.00538201	ZNF175
-0.406031	0.012124	BRWD1	0.679984	0.032847	ENSSSCG00000043666
1.00969	0.000390062	UBA7	1.76509	0.000520052	ENSSSCG00000048106
0.835077	0.000109592	ENSSSCG00000049797	0.869374	0.0251561	ENSSSCG00000031916
2.28433	0.0173796	LRRC31	1.19241	0.0220067	ENSSSCG00000047212
0.833227	0.0157658	ENSSSCG00000051671	-0.5977	0.0194033	COA7
0.888486	3.10997e-05	SEC62	-0.540695	0.0303571	GPX7
-0.184703	0.0318477	RBM5	-1.53687	0.00675521	NKG7
-0.603405	0.00737542	SKIL	-1.21515	0.0371886	ENSSSCG00000003230
1.54793	0.00419613	MX2	-0.424174	0.0059592	GPATCH3
0.448773	0.00801835	GNAI2	1.12491	0.000765719	ETFB
1.72745	0.0272213	MX1	0.372662	0.0101272	U2AF1L4
2.1133	0.0275725	TMPRSS2	0.568489	0.024055	ENSSSCG00000050954
0.457189	0.0229868	IFRD2	0.600354	0.00296544	ENSSSCG00000051061
-1.32034	0.00778629	RIPK4	2.22541	0.0257859	ENSSSCG00000041657
-0.521177	0.0313806	ZMYND10	2.0063	0.0465082	ENSSSCG00000041399
0.662733	0.0307688	CISH	-1.08692	0.0173751	ENSSSCG00000045126
-0.960916	0.000151078	DOCK3	1.51094	7.45947e-07	ENSSSCG00000046766
0.919616	0.0348431	GHSR	0.742732	0.0092351	ENSSSCG00000044425
0.90707	3.95249e-05	NCEH1	0.841393	0.00675462	HSPB6
-0.83378	0.00630129	PDE9A	-0.546671	6.43043e-05	PRPF38A
0.667686	0.00559206	WDR4	-1.70218	1.87636e-05	ORC1
-0.490756	0.000229772	PKNOX1	1.00534	0.000714508	ENSSSCG00000003272
0.622122	0.000260305	RRP9	-0.74366	0.0063873	LENG9
-1.41936	9.50477e-06	ENSSSCG00000035037	-0.399481	0.0110823	BTF3L4
1.01291	0.00152682	PARP3	0.366849	0.0212811	TXNDC12
-0.461757	0.00746862	PCBP4	-0.563048	4.68668e-07	ENSSSCG00000046753
0.400689	0.00214492	AGPAT3	1.5316	0.00012783	ENSSSCG00000042160
-0.337562	0.0242227	ENSSSCG00000023325	0.763005	0.0156345	LAIR1
0.43416	0.00503699	ENSSSCG00000029627	0.864889	0.00201659	ENSSSCG00000037426
-0.538106	0.00164181	PIK3CA	-0.658621	0.00100207	PPP1R8
-0.446745	0.030122	RPL29	0.631287	0.0049684	ENSSSCG00000049915
0.548326	0.0221161	ENSSSCG00000025525	1.1282	9.73968e-05	ENSSSCG00000041738
0.455862	0.0268556	POC1A	-4.10822	4.79483e-05	ENSSSCG00000033933
0.360405	0.0349999	ALAS1	0.603896	0.00097396	ENSSSCG00000048434
1.20847	2.86158e-07	GNB4	-0.456998	0.000420914	ENSSSCG00000030438
0.673654	0.00319902	ENSSSCG00000011436	-0.513105	0.0193123	ENSSSCG00000044910
0.394479	0.0289331	PPM1M	0.770985	0.0181758	TYROBP
0.908844	0.00161707	PFKL	-2.09149	0.0163185	MC1R
1.94901	0.000355449	TRPM2	1.11519	0.0016778	ENSSSCG00000003278
0.514851	0.00966519	UBE2G2	-0.338371	0.0445585	RDH13
-0.822945	0.000909822	ENSSSCG00000041320	-0.634086	0.0465958	EPS8L1
1.26605	0.0117929	NT5DC2	0.979527	0.00436581	ENSSSCG00000046815
-0.547168	0.0429232	ADARB1	-1.89944	0.000219561	B3GALT6
-0.377524	0.0144898	GNL3	-0.385679	0.030385	MED18
0.417322	0.0129777	SPCS1	1.16439	0.0110875	ENSSSCG00000003632
-1.12772	0.0117929	ENSSSCG00000036881	-0.606187	0.0159032	RCC1
0.345075	0.00466755	NEK4	0.606466	0.0258603	ZNF382
1.05857	0.00107715	B3GNT5	-0.800474	0.000238702	ENSSSCG00000046793
-0.593673	0.00290881	KLHL24	-1.30599	0.0078782	RAB42
-0.310263	0.0299159	ENSSSCG00000033422	0.710089	0.0078566	ZFP82
0.762146	0.0187884	MAP6D1	0.767964	0.00769586	ENSSSCG00000023195
0.622858	0.008064	SFMBT1	-0.554804	0.000311139	YTHDF2
0.744643	9.03135e-06	PRKCD	0.668209	0.00641653	ENSSSCG00000002935
-0.521845	0.0234246	ABCC5	0.488335	0.0272846	ZNF793
0.955736	1.01784e-05	TKT	0.516095	0.0293134	ENSSSCG00000002938
-0.361631	0.000425631	EIF2B5	0.568664	0.0279199	ZNF569
0.373589	0.035555	DVL3	-0.535449	0.00027129	RNF11
0.74525	0.000181829	AP2M1	0.577587	0.00191924	ZNF570
0.380262	0.049125	ABCF3	0.746193	0.00739883	ENSSSCG00000002937
0.98265	2.87993e-05	ALG3	-1.24225	0.000848936	CDKN2C
1.22561	0.00809831	EEF1AKMT4	0.336837	0.00230579	SRSF4
0.63206	0.00520012	EIF4G1	-1.52147	0.0243579	PTPRU
-0.758698	9.42143e-06	FAM131A	0.501701	0.0193616	BRSK1
-0.973259	0.0098611	EPHB3	-1.029	0.043785	DMRTA2
-0.505119	0.000209188	ARHGEF3	-1.33772	0.00699734	MC5R
0.943612	0.00133646	C3orf70	-2.04167	0.000729524	ENSSSCG00000051187
1.14918	8.26901e-07	EHHADH	-1.46929	3.03191e-08	UBE2S
-0.304348	0.0259828	APPL1	0.584683	0.0206435	SPINT2
-0.647095	0.0137419	ASB14	0.498895	0.000738261	KCNK6
-0.2953	0.027337	SENP2	0.364724	0.0228276	FIZ1
-0.563317	0.0255012	ENSSSCG00000051486	-0.452204	0.00352649	PSMD8
-0.332048	0.017404	PDE12	0.408216	0.00546346	ZNF784
1.02321	0.0117244	IGF2BP2	0.908517	0.000520431	RASGRP4
-0.567931	3.2488e-05	TRA2B	-0.364272	0.0104687	ENSSSCG00000035570
2.48818	4.75341e-11	ENSSSCG00000039758	-0.310949	0.00798629	RINL
0.88224	0.00573506	ENSSSCG00000011798	-0.815505	0.000607856	NFKBIB
-0.482359	0.00131542	ENSSSCG00000011803	-0.570184	0.0302301	MRPS12
1.71716	0.000643091	MASP1	0.612746	0.00242986	FBXO17
-0.622821	0.00164624	KCTD6	0.624149	0.0006549	ENSSSCG00000026045
1.57051	0.00949237	ENSSSCG00000034802	0.521219	0.00472974	GMFG
-0.969076	0.0388738	TP63	0.802715	0.000557073	ZNF470
1.88371	5.28277e-07	IL1RAP	0.442867	0.00125511	IQCC
0.533355	0.0397676	CCDC50	-2.12522	0.0163037	FAM167B
0.660682	0.000196168	THOC7	-1.14065	0.000912951	LCK
-1.6532	2.88734e-05	ADAMTS9	0.259542	0.0370628	HDAC1
-1.54098	5.80606e-05	HES1	-1.76552	5.96787e-11	MARCKSL1
-0.492888	0.00425303	LSG1	-0.930191	0.000349882	ENSSSCG00000032543
-0.489011	0.00113243	ENSSSCG00000039249	0.993523	0.0151975	SPATA6
-0.479366	0.00108567	TMF1	0.442118	0.0141614	S100PBP
-0.263909	0.037948	UBA3	-1.54183	0.0408678	FNDC5
1.26746	0.0209655	MELTF	-0.445553	0.0061485	MAP3K10
0.574131	0.00475039	ENSSSCG00000029291	-0.584895	1.39046e-05	RNF19B
0.389465	0.0131503	NCBP2	0.412884	0.00936664	ENSSSCG00000033340
0.989719	1.83513e-05	MITF	-1.52134	8.21374e-17	SERTAD1
-0.665496	0.0298357	ENSSSCG00000045453	-0.803468	1.39135e-05	SERTAD3
0.535831	0.0311476	PIGX	0.802863	0.0360097	ENSSSCG00000037257
-0.977582	2.92737e-07	FBXO45	-0.69167	0.0313126	STIL
1.70854	0.0118272	SMCO1	-1.09396	0.0333778	TAL1
-0.410966	0.0130801	ENSSSCG00000027675	0.620805	0.0340828	ENSSSCG00000032196
0.908687	0.000440326	EIF4E3	0.537878	0.0207521	ENSSSCG00000033351
2.13878	1.59044e-09	PROK2	-0.699443	0.00259699	LTBP4
-0.344975	0.00874877	RYBP	-0.403263	0.00782883	ITPKC
-0.575754	0.00157118	ENSSSCG00000046096	0.620533	0.0111887	ENSSSCG00000041114
-1.01794	0.00257412	U6	0.837494	0.000554398	ENSSSCG00000033601
-0.666383	0.0147171	SNORD38B	-0.599189	0.000189844	PHC2
-1.15035	5.8609e-05	SNORD38A	0.575858	0.0392976	ENSSSCG00000003987
-1.19078	0.00455329	SNORD68	0.590213	0.0303211	ENSSSCG00000003989
-1.43725	0.0100517	U2	2.15889	0.00518619	ENSSSCG00000003889
1.4927	0.0069989	ENSSSCG00000041190	-2.13645	0.0179341	ENSSSCG00000003622
-1.32518	0.000192582	ENSSSCG00000046890	1.11881	0.00024505	CYP2F1
-1.89053	7.87008e-07	ENSSSCG00000042056	2.50022	0.0292868	ENSSSCG00000050844
0.65389	0.00256964	ENSSSCG00000047234	-0.675979	0.00143383	ENSSSCG00000043116
0.796173	0.00701963	ENSSSCG00000041487	-0.646927	0.0147766	ENSSSCG00000040688
-0.84572	0.000310838	SNORD33	0.835972	0.00192438	ENSSSCG00000038009
-0.473642	0.0437543	SNORD34	0.440118	0.00998066	ENSSSCG00000035527
-1.34742	0.00795098	FAM110D	1.00297	0.0261582	CYP2S1
-0.46432	0.0466531	SNORD71	0.471849	0.0389555	ZNF135
1.18424	4.37742e-05	ENSSSCG00000049032	0.535103	0.0121457	ZNF544
-0.469325	0.0446424	ENSSSCG00000041401	-0.655239	3.35984e-10	NSUN4
-0.729368	0.00360499	SNORD99	0.557874	0.00278113	ZNF584
-1.02368	7.66535e-08	SNORA44	-0.599882	0.0107785	ENSSSCG00000031342
-0.601831	0.00192015	ENSSSCG00000028807	-0.498498	0.0176812	ZNF446
-0.711886	0.000141142	SNORA61	-0.448256	0.0044865	TRIM28
-0.537689	0.0139136	SNORA73	-0.27906	0.0403629	LRRC41
1.42851	0.0365535	ENSSSCG00000049511	-0.632234	0.0338104	RAD54L
-0.831353	0.0480778	ENSSSCG00000021374	0.57646	0.00110483	ZMYM6
0.394695	0.000334757	ENSSSCG00000049071	1.18907	0.0206326	ENSSSCG00000050214
-2.3452	0.0285643	ENSSSCG00000051363	1.01988	0.0430463	LURAP1
-0.829625	0.00312983	ENSSSCG00000019699	-0.392509	0.011228	SFPQ
1.15779	7.24175e-05	LRP8	0.394334	0.00625654	PRR19
-1.0278	4.2058e-06	ENSSSCG00000050425	-2.42249	4.87414e-05	HES4
-0.726535	0.0051281	ENSSSCG00000044284	-1.72147	0.00263888	ISG15
-0.788481	0.00291057	ENSSSCG00000037852	-0.354342	0.0494443	CIC
-0.65659	0.0217742	ENSSSCG00000043296	-1.02752	0.0472617	AGRN
1.09688	0.0480489	ENSSSCG00000051244	-1.00953	0.00480265	MAST2
-0.881758	0.0446618	ENSSSCG00000043378	-1.07916	9.48127e-09	ENSSSCG00000003037
1.05499	0.00213301	MAGOH	-0.613323	0.00991944	GRIK5
-1.14132	0.00145001	ssc-mir-186	-0.530863	0.000276468	NCDN
0.382993	0.00420201	CPT2	-2.83642	0.00217119	ENSSSCG00000003336
-0.795291	0.00677818	ENSSSCG00000043562	-0.291012	0.000686452	GPBP1L1
-0.513823	0.0111022	CRYBG2	-1.48642	0.00739098	ENSSSCG00000038351
1.95537	1.6381e-07	FFAR2	-1.73798	0.00148052	TNFRSF4
-0.946908	0.0195735	ENSSSCG00000044043	0.40581	0.0165516	ARHGEF1
-1.08658	2.89424e-05	ZNF614	-1.00273	2.80276e-09	MMACHC
-0.523534	0.0130736	ENSSSCG00000041481	-0.279149	0.0386888	INTS11
-0.640675	0.0332603	ENSSSCG00000049455	-0.768597	0.0249902	TESK2
-0.450275	0.0232821	ZNF577	-0.831272	1.63316e-07	TOE1
0.564039	0.0212361	HMGN2	-1.07783	4.39589e-05	ENSSSCG00000041404
1.06559	0.0176105	ENSSSCG00000041083	-1.08457	9.32577e-08	DDX28
0.651852	0.00324786	ENSSSCG00000003236	0.916207	0.00950416	ENSSSCG00000024568
-1.4139	0.0224521	U6	-1.64106	0.000207995	ENSSSCG00000002639
1.30936	0.0198496	U1	-3.84248	0.0134822	CD177
-0.35088	0.0239153	HAUS5	-0.704236	0.0213692	ENSSSCG00000003920
0.681496	0.0405189	ENSSSCG00000003234	-0.497317	0.010994	ATAD3A
0.56062	0.0034532	ZNF175	-0.781264	0.0159782	SPIRE2
0.704714	0.0269332	ENSSSCG00000043666	-1.67345	0.00012565	FANCA
-0.821022	0.00161419	ENSSSCG00000047051	-0.953307	2.20505e-05	SPATA2L
0.52467	0.0395262	COA7	-0.489428	0.000528997	IRGQ
-1.17887	8.78779e-06	ENSSSCG00000051564	-1.34636	0.000448681	DPEP1
-1.27595	3.15908e-05	ENSSSCG00000047981	-0.84814	0.00210225	BEST4
0.624239	0.00969462	ENSSSCG00000002907	-1.33184	0.00455083	KIF2C
0.712483	0.0418476	ENSSSCG00000048405	0.470722	0.00772973	ENSSSCG00000003072
-0.515889	0.00333605	TUT4	0.991694	0.00128116	ZNF404
-0.503862	0.00108057	GPATCH3	0.584178	0.00831736	ZNF45
0.48323	0.0140978	NUDC	0.708418	0.0139211	CSF3R
0.801016	0.00500286	ENSSSCG00000041036	0.550386	0.00203521	ENSSSCG00000038289
-2.07151	0.0472352	ENSSSCG00000047457	-0.708036	2.09466e-05	TMEM53
0.591936	0.00246619	WDTC1	0.592034	0.00195653	ENSSSCG00000003076
0.42369	0.0381337	ENSSSCG00000032059	-1.23308	0.000678795	FOXD2
1.72878	8.76809e-05	ENSSSCG00000029231	1.63866	0.0320473	ENSSSCG00000003077
0.703085	0.00320246	ENSSSCG00000045223	-1.73583	4.21586e-05	ENSSSCG00000002651
-0.449191	0.00162153	PRPF38A	-1.02587	0.000131137	ZC3H12A
1.49133	0.000375835	MAP3K6	0.356117	0.0231546	MEAF6
0.788478	0.00204235	ENSSSCG00000037645	-0.785035	6.62492e-06	SNIP1
2.31147	1.97012e-06	ENSSSCG00000045883	-0.289898	0.027433	GNL2
0.737916	0.0181166	ENSSSCG00000003272	-1.8781	0.00112801	CDCA8
-1.1384	0.0374385	ENSSSCG00000041338	-0.411736	0.00624309	YRDC
1.1941	0.025563	ZNF469	-0.440599	0.0456872	C1orf122
1.07772	0.00013662	FGR	-0.894798	0.0129283	ZFPM1
-0.608105	6.74362e-05	BTF3L4	-0.583624	0.000499168	DPH2
0.565011	0.000239491	TXNDC12	-0.954962	0.0125936	ENSSSCG00000003079
1.94816	0.00498582	IFI6	0.625947	0.0272924	FHL3
0.478222	0.0255153	TTYH1	-0.97035	2.2641e-07	SLC7A5
0.575216	0.012988	ENSSSCG00000046363	-0.618157	0.0349769	MEGF6
1.203	0.000666899	RAB3B	0.531521	0.0128873	RHBDL2
-0.459548	0.0460123	ENSSSCG00000041160	-0.87844	0.0264287	TP73
-0.39444	0.028069	NFKBID	-0.342528	0.0287501	ZCCHC14
-0.599369	3.02751e-06	ENSSSCG00000030438	1.23738	0.0239888	ENSSSCG00000042809
1.38082	0.00141263	SMPDL3B	-0.366856	0.0188989	FBXO31
0.451413	0.00168671	ALKBH6	-0.324198	0.0311048	MACF1
1.69266	0.0234246	ENSSSCG00000026365	-0.782775	0.0207798	FOXF1
0.63004	0.00141616	ENSSSCG00000036505	-0.751113	0.00896483	ENSSSCG00000034367
-1.02869	0.0192101	ENSSSCG00000046350	-1.02842	0.0489493	ENSSSCG00000032082
0.959546	1.69987e-05	PTAFR	-0.342822	0.00024505	PABPC4
0.426164	0.010109	DNAJC8	-0.449024	0.00815194	NPHP4
1.93084	4.99351e-09	ENSSSCG00000046815	-0.324248	0.022494	CLPTM1
0.395625	0.0384788	TBCB	0.324432	0.0169951	GINS2
0.307943	0.00790861	CAPNS1	-0.529498	0.00666323	SZT2
-0.431326	0.015466	MED18	0.608035	0.0295831	GEMIN7
-0.757021	0.00508151	ZNF565	0.269864	0.0360749	MED8
-0.930661	0.00045878	ZNF567	-1.14833	0.032582	CRISPLD2
0.720823	0.0101202	ZNF260	-0.490292	0.000296611	ELOVL1
-0.531057	0.0203618	ENSSSCG00000046793	-1.36467	4.86843e-05	MFSD2A
-1.09397	0.0259617	RAB42	-2.04697	0.000738272	CDC20
0.669287	0.0208016	TAF12	-2.14845	0.00029746	GPR153
-0.305829	0.00287889	GMEB1	0.688788	0.00159352	PPT1
-0.699277	4.89164e-06	YTHDF2	-0.755298	0.0166054	ACOT7
0.827349	0.000254876	ENSSSCG00000002938	0.913869	0.0114485	TIE1
0.538838	0.0409889	ZNF569	-0.800056	0.0225124	ESPN
-0.38165	0.0135926	RNF11	-0.742981	3.03553e-06	RNMT
0.554258	0.000362459	HSPBP1	-0.243992	0.00130494	MBTPS1
1.85687	0.0036198	PTPRU	-1.25155	0.00292349	FOSB
-0.309666	0.0483295	LAPTM5	-0.677218	0.00898351	MLYCD
-1.03113	0.00934778	COX6B2	-0.383614	0.0066329	P3H1
0.272843	0.0456714	ISOC2	-0.328934	0.0126424	ZBTB48
0.901296	0.00138897	YIF1B	0.376413	0.0020057	ENSSSCG00000027374
0.863162	0.00393731	SSC5D	-0.377312	0.0258409	CEP76
0.813817	0.00654365	GGN	-0.294036	0.0436234	YBX1
1.42693	0.0425296	SPRED3	-0.760783	0.00160512	ENSSSCG00000034572
0.413992	0.00541013	ZNF784	-0.649658	0.00128401	ENSSSCG00000022947
0.520389	0.0147664	FAM98C	-3.55606	2.13323e-05	TNFRSF9
0.789619	0.00341854	RASGRP4	-1.89371	0.0320859	RIMKLA
1.57181	3.14495e-05	FABP3	-1.9282	4.89551e-10	ERRFI1
0.941159	0.0347371	SERINC2	-0.605917	0.00937253	GAN
0.568902	0.0357548	EPN1	-0.884266	0.00802856	ENSSSCG00000045869
1.69562	0.00101025	TINAGL1	-0.791489	0.0303789	RSPH6A
0.57532	0.00453654	PEF1	-1.14589	0.00319253	ENSSSCG00000047500
-0.314859	0.0274404	ENSSSCG00000002963	-0.511983	0.00416881	ATMIN
-1.60036	5.23203e-05	COL16A1	1.01524	0.00224361	MYPOP
-0.360152	0.00216878	RINL	-1.59014	0.00152036	CENPN
0.527993	0.0479138	MRPS12	-2.84412	0.00215703	FOXO6
-0.314132	0.0138562	TMEM39B	-0.571706	0.00731309	ENSSSCG00000032060
1.2133	0.00225502	ENSSSCG00000040067	-0.337652	0.0480713	CDYL2
-0.396855	0.00120675	PAF1	1.02887	7.61136e-06	HIF3A
0.293004	0.0182174	HDAC1	-0.763822	1.86437e-05	SPSB1
-0.293132	0.0309461	PLEKHG2	-0.571383	0.000167781	CTPS1
-1.29291	4.38235e-06	MARCKSL1	-0.514707	0.000538367	TMEM201
-0.491732	0.00987374	RPS16	0.73784	0.0467004	ENSSSCG00000051135
-0.249614	0.0358023	BSDC1	0.590408	0.00109218	RAB31
-0.69875	0.00908995	ENSSSCG00000032543	-0.244369	0.0225588	EXO5
-0.43818	0.0400706	SYNC	-0.389123	0.000967775	MON1B
0.423845	0.0329645	FBL	0.405897	0.00117005	SMAP2
0.555931	0.019128	YARS1	-0.584184	0.0272693	RAB12
0.498589	0.013801	PSMC4	-0.285173	0.0158711	ARHGAP35
1.22003	8.03878e-06	ENSSSCG00000032067	-0.300748	0.0152959	TERF2IP
1.56151	1.22452e-05	AZIN2	-0.811	0.027433	CENPS
-1.28023	2.37991e-11	SERTAD1	0.420876	0.0386242	ADAT1
-0.649193	0.000773477	SERTAD3	-1.16287	2.08333e-05	CASZ1
1.32895	0.000563045	BLVRB	0.79594	0.011303	C5AR1
1.69566	0.000503065	TAL1	0.423243	0.0298818	TMEM231
1.75279	0.0356559	ENSSSCG00000020872	0.254078	0.00578341	CFDP1
0.510681	0.0034921	SHKBP1	0.662231	6.20352e-05	MASP2
0.421824	0.0193805	C19orf54	-0.636785	0.000374672	SRM
0.906284	0.00676216	SNRPA	-0.502426	0.001196	ZFP1
1.63453	0.000185932	AXL	-0.4543	0.000510543	MTOR
0.571971	0.00756525	ZNF544	-0.515318	0.0461681	LIG1
0.380789	0.0243289	HNRNPUL1	-0.635768	0.00260113	RFWD3
0.603715	0.00776451	B9D2	0.77476	0.00174405	ENSSSCG00000020988
-0.312207	0.00595028	NSUN4	0.386875	0.0395238	EMP3
0.289049	0.0248798	EXOSC5	-0.814767	0.000980101	TGIF1
-0.420238	0.0387854	RPS5	-0.608572	0.0130086	GRWD1
1.93218	0.036112	GJB3	0.301892	0.0407064	MYL12A
-0.512593	0.0157215	ZNF446	0.312128	0.0116846	PDPR
0.59589	0.0160247	ENSSSCG00000032016	-0.630419	0.0113092	MAD2L2
-0.540715	0.000372094	SFPQ	-0.522381	0.0210136	AARS1
0.521516	0.0267289	TMEM145	-0.627575	0.0398435	FAM83E
1.36905	0.0218486	ISG15	-0.839007	1.72854e-05	KIAA2013
1.50823	0.00255462	AGRN	-0.576072	4.17919e-05	MFN2
-0.595074	0.00636034	ERF	0.462375	0.0186599	EMILIN2
1.71422	0.000189969	ENSSSCG00000026816	-0.805889	0.000589248	SF3B3
-0.512262	0.00204392	ZMYM4	-0.302469	0.0236339	VPS13D
0.912349	0.0126537	MAST2	-0.932904	8.99665e-06	PPP1R15A
-0.399408	0.03535	POU2F2	-1.45835	0.0220067	NDC80
-0.781674	7.37711e-05	ENSSSCG00000003037	0.30588	0.023541	DHDH
0.495611	0.0313806	GRIK5	0.626388	0.00782883	ZNF23
-0.779325	0.0393254	DMRTC2	0.847673	0.0200578	MARVELD3
0.83089	0.00244185	PSMB2	-0.728243	0.0303599	TYMS
0.596201	0.000736638	TMEM69	1.60548	0.0285962	COLEC12
-0.665118	0.000567951	AGO4	-0.415056	0.0124411	PRDM2
-1.02091	0.0070108	ERFL	-0.589567	0.000129687	DHX38
-1.99722	0.0059041	ENSSSCG00000035907	0.779381	0.017152	ENSSSCG00000044312
0.502203	0.0057347	AKR1A1	0.276552	0.0278806	TEAD2
0.687288	0.0202589	PRDX1	0.389294	0.030939	DKKL1
-0.333459	0.0112711	AGO1	-0.462151	0.0434899	SNRPD1
-0.392341	0.027166	MMACHC	-0.416618	0.00599132	MIB1
-0.3126	0.0202424	INTS11	-1.32461	0.0408938	GATA6
-0.331497	0.031707	ENSSSCG00000003919	-0.373977	0.00438605	NOB1
-0.87657	0.012613	DBNDD1	0.531251	2.32569e-05	DNAJC16
-0.487927	0.0139369	ENSSSCG00000003042	1.47388	0.0250689	AGMAT
-0.677618	0.0143217	ENSSSCG00000041404	-0.336114	0.0488576	SCAF1
-0.430176	0.0225738	DEF8	-0.317323	0.00440791	ENSSSCG00000002759
1.68168	0.0161452	ENSSSCG00000051733	-0.518992	9.71144e-06	ENSSSCG00000025151
0.486149	0.0443769	AURKAIP1	-2.57917	2.87058e-07	EPHA2
1.89032	1.88163e-08	ENSSSCG00000024568	-0.252364	0.0391048	TANGO6
-0.591168	0.000799484	CCNL2	-0.507028	0.0039275	TTC39C
0.478731	0.0124546	MRPL20	-0.978828	0.00058867	CDH1
4.83925	0.000181829	CD177	-0.570164	0.0455141	ENSSSCG00000034697
0.54547	0.00134302	SSU72	0.835115	0.0170073	TSKS
0.830837	0.000200876	ETHE1	-0.272984	0.013715	SZRD1
0.499795	0.000280873	HECTD3	0.427702	0.0367482	ZFP90
-0.752973	5.42339e-08	IRGQ	0.385791	0.0320859	NECAP2
0.349666	0.0316068	ENSSSCG00000003352	-4.02949	0.00471989	ENSSSCG00000024911
-0.22484	0.010028	EIF2B3	-4.47487	0.000533676	MT1A
0.468053	0.0420412	NADK	0.326761	0.0209362	SDHB
-0.524381	0.0202979	ENSSSCG00000048508	0.322791	0.0260941	SS18
-0.609157	0.0286011	CADM4	0.47371	0.0021128	AKT1S1
-0.443736	0.0147969	ENSSSCG00000024974	-0.338741	0.00950958	TAF4B
-1.19737	6.90317e-06	PLK3	-0.314925	0.0452212	HERPUD1
-0.758549	0.0072112	BEST4	-0.373021	0.0262316	RCC2
-0.57338	0.00167966	RPS8	0.284448	0.0285962	VRK3
0.368631	0.0129858	MRPS15	0.440304	0.0461782	ZNF473
1.08188	0.000107029	CSF3R	-0.391388	0.0292908	NLRC5
-0.43654	0.0137929	TMEM53	-0.425933	0.00427633	NR1H2
0.474657	0.0170677	ENSSSCG00000003076	0.364038	0.0318936	PSME3IP1
-0.879001	0.00151837	ZC3H12A	-0.540991	0.00278113	UBR4
-0.889459	4.58728e-07	SNIP1	-0.777027	0.0316584	POLD1
-0.925914	0.00174133	DNALI1	-0.360509	0.0119367	EMC1
-0.462455	0.0483611	RNF166	-1.00527	0.0129354	ADGRG1
-0.520015	1.3853e-06	C1orf109	1.15655	5.38675e-06	RNF125
1.16289	0.000114471	CYBA	0.732593	0.000537659	SLC66A1
0.363867	0.0301664	ZC3H18	1.1362	0.0258491	ENSSSCG00000048864
-0.638928	1.27e-05	YRDC	-0.617098	0.004386	ENSSSCG00000024669
0.553304	0.0165132	ATP6V0B	1.67033	0.0329913	CCDC178
0.463228	0.00109379	MTF1	-0.446247	0.0350386	TMCO4
-0.324598	0.00578503	INPP5B	-4.30229	0.000200021	PLA2G2D
0.535433	0.0256189	IPO13	0.726905	0.0278806	CDA
-0.642981	0.0286805	CA5A	-1.76074	0.00510699	SH2D5
0.542371	0.0268706	SF3A3	-0.998721	1.27412e-11	CFAP20
-0.857565	0.00421912	PRDM16	-0.537985	0.0276884	GINS3
0.640571	0.0023578	RHBDL2	0.57413	0.00180594	ENSSSCG00000003741
1.28224	0.0182174	ENSSSCG00000042809	0.539951	0.0442375	ENSSSCG00000045764
-0.53174	0.000230138	MACF1	0.401736	0.0235937	ZNF24
0.896341	0.00019452	TOMM40	0.509751	0.000749994	SETD6
-0.777207	0.0297276	PTPRF	0.87305	0.0284018	VSTM1
-0.732158	0.000615389	ENSSSCG00000036451	1.30436	0.000344166	CACNG8
1.13442	0.0253116	ENSSSCG00000032082	0.901274	1.12459e-05	RPRD1A
-0.225672	0.0227626	PABPC4	0.437197	3.85972e-05	USP48
-0.476617	0.00635022	HYI	0.698795	8.12083e-06	ENSSSCG00000044206
-0.819602	0.0235741	ENSSSCG00000037514	1.13519	0.000422155	NLRP12
0.648596	0.0085666	KIAA0513	0.450838	0.0450628	ENSSSCG00000032978
0.264108	0.0430776	MED8	2.07292	0.0473012	CELF4
-0.95022	0.00411216	ENSSSCG00000035706	0.280346	0.038132	ENSSSCG00000027741
-0.377775	0.0492521	RPL22	-0.387699	1.29615e-05	PDP2
1.73826	0.000567951	CRISPLD2	0.72053	0.000805265	ENSSSCG00000034540
-0.883814	0.0116775	MFSD2A	-1.10287	1.07858e-07	ENSSSCG00000040828
0.375657	0.0239195	USP10	0.413272	0.0252038	ENSSSCG00000040433
0.742674	0.00386419	CAP1	0.496173	0.00560693	ENSSSCG00000032023
0.564669	0.0128441	PPT1	-0.839428	0.000447305	KIAA0895L
0.652994	0.0233343	MPL	-0.606535	0.000885997	ADNP2
1.20388	0.00262065	CKM	-0.665456	0.00911247	PARD6G
1.59405	0.00295259	WFDC1	-0.357913	0.0364263	SLC9A5
-3.14599	6.82237e-06	ENSSSCG00000023904	1.02837	0.000180623	ENSSSCG00000044786
0.909276	0.00689361	ESPN	1.99744	5.98621e-05	CTBS
0.454144	0.00333298	EBNA1BP2	0.872538	0.000808014	SPATA1
-0.48836	0.00386422	RNMT	-0.986065	0.0286733	ZDHHC1
-0.585494	0.00352926	HSDL1	-1.35382	0.00546592	HSD11B2
0.773671	0.0202979	OSGIN1	-0.379741	0.0246249	RPF1
-1.76502	1.94552e-05	FOSB	0.512351	0.00245049	LUZP1
-0.530149	5.09864e-07	NOL9	-0.311492	9.73968e-05	CTCF
1.45932	0.000569946	ERMAP	0.927853	0.00111543	TTLL7
1.83631	0.028069	CDH13	0.431693	0.00685607	ZNF436
0.385493	0.0254441	PTPN2	-0.496246	0.0178453	PARD6A
0.527657	0.0121125	VASP	0.829741	0.00634348	ASAP3
-0.245809	0.0359061	SPIRE1	0.920706	0.00925286	ADGRL2
0.355275	0.0176593	PPIH	-0.852761	0.00864027	ID3
2.19613	0.000299675	GPR4	-1.77871	0.0014062	TSNAXIP1
0.437438	0.0049466	EML2	-1.75964	0.00142771	CENPT
-0.737662	0.00966552	CCDC30	-0.639568	4.68934e-06	ELOA
-0.433226	2.99567e-05	ENSSSCG00000035376	-0.569766	4.43816e-06	PNRC2
-0.377761	0.0123461	SNRPD2	-0.56222	0.000488885	DNAJB4
0.394339	0.0140941	QPCTL	0.94672	0.0102186	NEXN
0.554851	0.0146133	PARK7	-0.46147	0.0246316	ENSSSCG00000044005
0.503242	0.0282359	FBXO46	-0.278342	0.000637335	SLC7A6OS
0.32793	0.0492178	MPPE1	-0.968717	0.00330444	SMPD3
-1.95082	1.23481e-09	ERRFI1	-0.443438	0.00487044	SRRM1
0.686497	0.00144022	ENO1	-0.34219	0.00491446	AMFR
-1.20769	0.000830241	RSPH6A	0.53285	0.0186952	ENSSSCG00000048534
0.567879	0.00148705	ENSSSCG00000040203	1.06655	8.56124e-05	AK5
-0.748284	1.84292e-05	ATMIN	-0.782955	0.00779578	RUNX3
0.700975	0.00288782	ENSSSCG00000033465	-0.503319	0.00622083	LDLRAP1
-1.46166	0.0189687	EDN2	-0.726503	0.0156901	AUNIP
-1.11704	0.023326	NOVA2	-0.945628	0.0178341	PAQR7
2.33281	1.40029e-08	PGLYRP1	0.840497	0.0118682	ENSSSCG00000041868
-0.496085	0.0174074	SCMH1	0.3323	0.0233805	RPGRIP1L
2.37705	2.98212e-05	SLC2A5	0.495063	0.0257859	CRYZ
-0.497903	0.00682123	MAF	0.254689	0.049078	AKTIP
1.7852	1.17096e-07	ENSSSCG00000051135	0.375735	0.0149029	ZRANB2
0.511965	0.0216081	CALM3	-0.222885	0.0448057	CYLD
0.799986	7.76022e-06	RAB31	0.355505	0.0433431	BRD7
0.371318	0.00493522	NFYC	-1.41868	0.0214459	DEPDC1
1.7169	2.10478e-06	NUDT7	1.08244	0.00135286	WLS
0.545908	0.00362124	RALBP1	-0.365475	0.0284633	N4BP1
1.60125	0.0028185	ADAMTS18	0.999847	0.0328094	DIRAS3
-0.627681	0.0297744	RIMS3	-1.528	0.00492267	IL12RB2
-0.38459	0.0328249	CTNNBIP1	-1.16195	0.00377688	IL23R
0.479648	0.0158003	TWSG1	-3.88409	0.00203086	ENSSSCG00000003803
0.398448	0.0133022	ENSSSCG00000042756	-0.419061	0.00232968	DNAJA2
-0.233598	0.0320489	EXO5	2.38233	0.00346513	ENSSSCG00000039433
0.677391	0.0142865	NDUFV2	-0.486748	0.00232968	ORC6
-0.203999	0.0222691	UBE4B	-1.44242	0.00229558	SHCBP1
0.58987	1.66335e-06	SMAP2	-1.17346	0.00654689	PLEKHF1
0.306966	0.0353107	KIF1B	-1.29857	0.000149828	ENSSSCG00000002855
-0.309335	0.0092715	ARHGAP35	0.550912	0.000350371	DPY19L3
-1.23061	0.00488262	NPAS1	0.552772	0.00693505	RAVER2
0.759114	0.0202004	TMEM160	-0.964785	0.00169711	ENSSSCG00000042211
0.206746	0.0142706	ZC3H4	-0.807295	0.000247472	ENSSSCG00000046138
-0.645011	0.0064776	PTPRM	0.545838	0.000764406	DOCK7
1.60742	6.79802e-09	PGD	-0.410659	0.0140934	USP1
-0.389863	0.00974268	KARS1	0.914312	1.41805e-05	ENSSSCG00000002877
0.766551	0.0396478	CENPS	0.868943	0.0217508	ENSSSCG00000046706
0.444888	0.0264047	SAE1	0.692555	0.000189663	FGGY
-0.539608	0.00765017	ADAT1	0.474421	0.0330679	HSPB11
0.917788	0.00348011	C5AR1	-0.791373	0.00605137	SNORD97
2.17852	8.36913e-07	C5AR2	0.776781	0.00058867	ENSSSCG00000045343
0.421959	0.00550058	DHX34	-0.935029	0.0184719	SNORD37
-0.584733	0.0284721	ENSSSCG00000028464	-0.982198	0.000428649	CHAF1A
1.21918	0.0130023	MEIS3	1.04518	0.000509288	ENSSSCG00000045617
-0.286054	0.024127	TARDBP	0.970649	4.61462e-05	ENSSSCG00000051583
1.08816	0.0358299	ARHGAP28	-0.78173	0.000625759	ENSSSCG00000013753
0.43256	0.0215769	SRM	1.05526	0.00705383	ENSSSCG00000042811
0.35723	0.0426683	NAPA	0.613123	0.0485044	NDUFS8
0.292144	0.00932885	EXOSC10	0.653601	0.0410181	ENSSSCG00000044985
1.98798	6.57166e-05	EHD2	-1.17826	0.00778334	SNORD105
-0.465249	0.00346484	ZFP1	-1.34268	0.000525549	SNORD105B
1.12249	0.0353702	EPB41L3	1.33186	0.000354557	ENSSSCG00000044761
0.609337	0.0172529	LIG1	1.07759	0.00202733	ENSSSCG00000043780
1.62306	4.72816e-05	MLKL	-0.475785	0.0360404	ENSSSCG00000042835
-0.879558	0.0098611	ENSSSCG00000026689	1.00895	0.0204424	TGFBI
-1.21646	5.70848e-07	TGIF1	0.527924	0.00121846	SMAD5
0.494869	0.0103782	ENSSSCG00000003132	0.311505	0.0196427	MPND
0.631955	0.0100845	GRWD1	1.25873	0.0167476	ENSSSCG00000042189
0.616808	0.0146599	MAD2L2	1.19538	0.0292092	STAP2
-0.554316	0.000769927	CYTH2	0.342767	0.026456	FAR1
0.605479	0.0072112	AARS1	-1.15885	0.0472394	ENSSSCG00000013504
-0.554937	0.00323375	ENSSSCG00000025928	-0.349474	0.00438333	YJU2
1.35582	1.34305e-05	PLOD1	1.17809	0.0110728	ENSSSCG00000041183
0.461561	0.00733372	SPHK2	-2.76934	0.000358023	ENSSSCG00000045797
-0.56775	0.0274214	DBP	0.617279	0.0131542	SNORD14
-0.335712	0.0308806	ST3GAL2	-0.464943	0.00170398	SNORD96
-0.546941	0.00866198	FCSK	0.659932	0.0190986	ENSSSCG00000046283
0.480095	0.000999789	MIIP	1.5677	2.64645e-07	ENSSSCG00000050936
0.585206	0.00258611	EMILIN2	-1.03599	0.00153369	ENSSSCG00000050595
1.40072	5.75464e-05	FUT1	-1.13091	1.66481e-08	HNRNPA0
0.959873	0.00766509	FGF21	-0.667743	0.0121868	GPR152
0.691616	0.0359251	PLEKHA4	-2.17816	0.000173381	ssc-mir-27a
-1.04885	8.20768e-07	PPP1R15A	1.50068	3.0662e-05	PKD2L2
0.368686	0.0236366	VAC14	1.18908	0.038341	ENSSSCG00000035776
0.588331	0.000891913	DHRS3	0.812891	0.0145323	ENSSSCG00000045162
0.386888	0.00365743	DHDH	0.26188	0.0254052	FAM13B
1.093	0.00190227	MARVELD3	0.554338	0.0172849	ZFR2
0.689232	0.0028185	FTL	5.47676	1.59743e-05	ENSSSCG00000041980
-0.445171	0.0404308	PHLPP2	1.32678	0.0290718	ENSSSCG00000049957
0.771041	0.000860429	GYS1	-0.306312	0.00564704	BRD8
-0.213976	0.0454146	IST1	0.863373	0.0256429	ssc-mir-1271
-0.475148	0.0362254	SNRNP70	-2.30646	0.000410309	KIF20A
1.1447	0.0177887	KAZN	1.23696	0.033579	ENSSSCG00000048904
0.289597	0.0219307	TEAD2	-1.68176	0.00144958	ENSSSCG00000048976
-0.365836	0.0214137	GREB1L	1.09894	0.0151988	ENSSSCG00000043421
0.847444	0.0201143	ABHD3	-2.46433	0.0127353	CDC25C
0.598438	0.0119961	PSMD7	-1.70015	3.68682e-08	H2AW
0.439547	0.00287793	CASP9	1.03741	0.00551709	ENSSSCG00000041032
-0.53825	0.0107908	ENSSSCG00000034448	1.22997	0.0129481	ENSSSCG00000043645
0.877262	0.0039712	NQO1	0.910601	0.00120474	ENSSSCG00000041050
-0.619185	0.00182067	RPS11	-0.83136	6.19332e-08	FAM53C
0.638192	0.00494011	PRRG2	-1.4659	0.010257	ENSSSCG00000046741
-0.291218	0.00300802	RMC1	0.303799	0.0126684	ENSSSCG00000014331
0.361425	0.0354177	NIP7	1.06463	0.00019392	ENSSSCG00000044730
0.634145	0.00208222	IRF3	0.779888	0.00501182	ENSSSCG00000044913
0.359069	0.0231847	NPC1	-2.01866	0.00785914	ENSSSCG00000045555
0.932218	1.01484e-05	CPT1C	-0.995394	0.000261309	LRFN4
-0.567144	0.00131542	TTC39C	0.662567	0.00889932	ENSSSCG00000043801
-0.287153	0.0171619	FBXO42	0.66361	0.0102349	ZBED5
1.02629	0.00300802	TSKS	-0.522223	1.46447e-05	RCE1
-0.392297	0.000285188	SZRD1	-2.22504	3.84335e-07	ssc-mir-24-1
0.739335	7.39969e-06	OSBPL1A	-0.611152	1.04566e-07	EIF4G2
0.48985	0.0191651	AP2A1	-0.669248	0.00323053	ENSSSCG00000043175
0.436631	0.044093	MED25	0.468954	0.0102349	HMG20B
0.319205	0.0364997	HRH4	0.706521	0.0323436	ENSSSCG00000035571
0.38576	0.0490702	FUZ	-1.19995	0.00409329	ENSSSCG00000045898
2.18123	0.00426222	ZNF521	-0.918695	0.00524718	EGR1
0.420641	0.0025665	SDHB	-0.377795	0.0142009	ETF1
2.01674	0.0110031	PADI3	-1.24933	0.0232311	SPTBN2
3.04976	2.41319e-06	PADI4	-0.507328	0.00119772	HSPA9
0.834681	0.000325255	IL4I1	-2.46801	1.50655e-05	ssc-mir-23a
1.23297	6.35728e-05	ATF5	-0.490213	0.000438852	FZR1
1.04615	3.99498e-05	CDH2	-0.905164	4.65775e-08	CTR9
0.752262	0.000676966	ALDH4A1	1.08503	0.000571841	ENSSSCG00000043766
0.581464	0.000365606	PSME3IP1	-2.3933	0.0249068	ENSSSCG00000048886
-1.00047	2.21651e-07	IFFO2	-0.653352	2.49411e-08	RBM14
0.579096	0.0472812	CIAPIN1	1.48109	0.0014463	SMIM44
-1.04641	0.00384599	MYBPC2	-0.62273	0.011029	SNORD22
-0.87132	0.0116693	DOK4	-0.798497	0.032115	SNORD31
0.409095	0.00664726	MRTO4	-0.852509	0.0278988	SNORD28
1.71446	3.22491e-06	ADGRG3	-0.841126	0.000261687	SNORD27
-0.65347	0.0184155	DRC7	-0.343155	0.0432348	SIL1
0.650107	0.0142652	CLEC11A	1.66308	0.010818	ENSSSCG00000041545
0.479419	0.00745586	CAPZB	-0.519977	9.92e-05	ENSSSCG00000014343
-0.347067	0.0248879	ENSSSCG00000025244	0.708205	0.0183659	SLC23A1
-0.286687	0.0106039	OTUD3	0.594652	0.00477994	AMPD3
0.318581	0.0412314	MUL1	-0.616323	0.016963	ADM
0.836242	0.0110484	CDA	-1.16504	1.43625e-07	FEM1A
0.639065	0.0213716	ENSSSCG00000040236	2.02703	2.38196e-06	ENSSSCG00000032064
-0.825586	0.00703539	ENSSSCG00000047631	0.607141	0.00237791	SWAP70
0.516455	0.00658286	DDOST	-0.740845	0.000273936	WEE1
1.04317	3.24556e-05	ENSSSCG00000037466	0.4767	0.0284353	ENSSSCG00000014361
0.837595	0.00164957	ENSSSCG00000028802	-0.609625	0.0198362	PURA
-0.509194	0.00989138	RPS9	-0.792843	4.24306e-06	DIRAS1
-0.974945	1.54712e-10	CFAP20	-0.669916	0.019482	LMNB2
-0.551522	0.000891492	TSEN34	0.262633	0.0469861	JMJD4
-0.218837	0.00562685	CSNK2A2	-0.445851	0.00732693	ANKHD1
-0.408012	0.0489298	LENG1	0.712347	0.0298818	TMPRSS9
-0.626006	0.0412314	NDRG4	-0.324308	0.0222677	SF3B2
0.620952	0.00151152	PRPF31	-0.686277	0.000969578	SLC35A4
1.35381	6.03392e-07	ECE1	0.851785	0.0480393	GJC2
0.412772	0.0330685	TFPT	-0.234544	0.0344824	AP3D1
0.516141	0.0300012	ENSSSCG00000003261	-0.730887	0.00153612	OBSCN
0.349487	0.00332875	GALNT1	-0.535576	1.59646e-06	WDR55
2.18757	3.09464e-09	OSCAR	-0.890752	4.84151e-06	DND1
3.1318	4.64769e-08	TARM1	-0.690407	4.11128e-06	MOB3A
0.909063	0.0189222	CACNG8	-1.13423	4.289e-10	MKNK2
0.714139	0.000403955	SLC38A7	-0.56288	0.00166154	ADAT3
-0.726745	0.000774891	PRKCG	-0.649621	0.00162684	KLF16
-0.295534	0.0219596	ELP2	-0.449713	0.000351399	REXO1
2.12679	0.00126298	CDH5	-0.651091	2.26785e-06	KAT5
1.00316	0.00245007	NLRP12	-0.364604	0.00464225	RELA
1.45007	0.0144431	CMTM2	-0.372157	0.0171063	MAP3K11
0.442643	0.0109763	CMTM3	0.716336	0.00914963	FAM89B
-0.573543	0.00696033	ZNF331	-1.13647	0.00054242	LTBP3
1.42163	0.000296361	ENSSSCG00000008849	-0.758023	1.52102e-08	TAF7
0.454493	0.0453658	ENSSSCG00000032978	0.314736	0.024493	ZNF692
-0.250455	0.00820621	PDP2	-0.251945	0.010593	SH3BP5L
-0.895251	3.44189e-05	ENSSSCG00000040828	-0.415606	0.0347142	ENSSSCG00000012997
-1.59482	0.000297222	RRAD	-0.34586	0.0286324	PCDHGA4
-0.29147	0.00891621	PHAF1	-0.710851	0.00313845	RELL2
0.552896	0.0121318	B3GNT9	-0.346339	0.0418026	MRPL49
0.407623	0.00757623	E2F4	-1.49466	0.00180682	CDCA5
-0.481371	0.011448	ADNP2	0.457399	0.0262931	SNX15
-0.400796	0.0175592	SSX2IP	-0.450034	0.00308512	DELE1
0.437111	0.0324249	UOX	-0.488916	0.00796354	ATG2A
0.71889	0.00149788	ATP6V0D1	-1.01496	5.60747e-05	EHD1
-0.504336	0.00235858	RPF1	-3.25752	2.79793e-11	SPRY4
0.685893	3.23892e-05	LUZP1	-0.346245	0.0397907	CDC42BPG
-0.337577	2.83407e-05	CTCF	-3.81757	0.000827973	ENSSSCG00000013024
2.74905	0.000141406	TCEA3	-0.281684	0.0456934	TMEM259
-0.8432	3.0578e-05	PARD6A	-1.2442	0.00291403	SLC22A12
1.3405	5.39249e-06	ASAP3	-0.52041	0.0250902	WDR18
-1.43184	4.97865e-06	ID3	-0.243228	0.0295546	MED16
-0.509194	0.00901436	RPL11	-0.718356	0.0375828	PRTN3
-0.410194	0.00580289	ELOA	-0.593158	2.33324e-06	PTBP1
0.663314	0.00364885	NUTF2	0.398466	0.023849	PRDX5
3.28772	0.0146305	ADGRL4	-0.950952	0.000928647	TRMT112
1.12468	0.0436467	IFI44	-0.402631	0.0180996	ESRRA
0.669996	0.0010249	PSMB10	-1.55723	5.99938e-06	FEN1
0.814064	0.000748859	IFI44L	-0.767085	0.0142403	FGF22
-0.271582	0.0474278	PNRC2	-0.846728	0.00467577	CDC34
-0.835554	0.000246799	GIPC2	0.402961	0.0407849	ENSSSCG00000036640
-0.361937	0.00969325	SRSF10	-0.903463	0.00727848	STIP1
-0.866454	4.23455e-08	DNAJB4	-0.360853	0.0281673	MIER2
-0.308111	0.0158772	NFATC3	-0.618342	0.0162265	NAA40
-0.725701	0.00267548	ESRP2	-0.292124	0.0208354	MARK2
-1.34579	0.00647399	STPG1	-0.483711	0.0190986	SPINDOC
-0.293214	0.000372089	SLC7A6OS	0.297405	0.0173843	CNOT6
-0.639855	0.00210418	RCAN3	0.518607	0.0212811	PLAAT3
-0.793142	0.0139556	ENSSSCG00000035986	0.701573	0.000416191	NLRP3
-0.433882	0.000317473	AMFR	0.513952	0.0179428	ENSSSCG00000041978
-0.490101	0.00145046	ZZZ3	0.3135	0.00749239	TBC1D9B
-0.547452	0.011253	ENSSSCG00000034192	-0.660933	2.04481e-07	WDR74
-0.627843	0.0035591	ENSSSCG00000042897	-0.25744	0.00387812	NXF1
-0.490348	0.0365558	RSRP1	-1.16002	0.00719596	STX5
2.07713	0.00172898	RHCE	-0.552215	0.000995158	MAML1
-0.224715	0.0420574	MACO1	0.741435	0.0222604	PLAC8L1
-0.802528	7.06601e-06	LDLRAP1	-0.716008	0.00200573	INTS5
-0.456012	0.00339659	MAN1C1	0.443649	0.000305131	RUFY1
0.684747	0.023733	LPCAT2	-0.243608	0.01133	MGAT1
0.749348	0.000143939	ENSSSCG00000003554	-0.785141	0.0343786	INCENP
-0.199692	0.0447716	MTFR1L	0.54889	0.0344841	ENSSSCG00000014540
1.19802	0.000415986	ACADM	1.95866	1.49572e-08	BEST1
0.844686	0.012613	ENSSSCG00000041868	0.593571	0.0260869	ZNF879
0.828487	9.40043e-05	CRYZ	-1.02639	0.0345674	ENSSSCG00000013078
1.25269	0.0244253	ENSSSCG00000043977	0.594013	0.0210472	ZNF454
0.806329	0.00769399	CTH	0.607912	0.00488354	ZFP2
-0.45342	0.030122	ENSSSCG00000048407	-0.332012	0.00595351	ENSSSCG00000013082
-1.5994	1.18033e-05	NKD1	-0.189448	0.0273149	CPSF7
0.247611	0.0394615	HEATR3	-0.396529	0.0251383	CLK4
-0.680827	0.000303181	CNEP1R1	-0.875432	0.000915382	ENSSSCG00000048260
-0.447886	0.0139041	SIAH1	-0.301191	0.0119618	ENSSSCG00000014031
0.580851	0.00564459	LONP2	0.410164	0.0192297	BORCS8
-0.382165	0.0212508	MIER1	0.756546	3.08859e-05	RMND5B
1.09974	0.00475893	NETO2	0.377034	0.0214265	FAM193B
-0.530211	0.000103939	DNAJA2	0.687219	0.000202418	SUGP2
-0.554125	0.0100792	C16orf87	0.684166	0.0246054	ENSSSCG00000049027
0.961758	6.41928e-05	VPS35	-0.695299	4.45076e-05	VPS37C
-0.761522	0.00273542	ENSSSCG00000040903	-0.501414	0.00199797	CD5
2.14692	4.76665e-07	ENSSSCG00000040337	-0.55193	0.00308373	CD6
0.408373	0.0225989	NUDT19	-0.487001	0.000159406	DDX49
-0.938738	0.0110036	CACHD1	-0.595338	0.000322563	PRPF19
0.924208	0.000188657	RHPN2	0.767886	0.0419163	ENSSSCG00000013151
0.825097	0.00217033	PEPD	-0.338935	0.00166236	GRK6
-0.776464	0.0146522	ENSSSCG00000042211	-0.507287	0.0334916	ENSSSCG00000013105
-0.374972	0.0361448	ATG4C	-1.19772	0.00216639	COMP
-0.897609	4.89208e-05	ENSSSCG00000046138	-6.80781	2.8272e-05	MS4A8
0.772922	0.00312001	GPI	0.911992	0.0157956	ENSSSCG00000021812
0.535828	0.0109083	ZNF599	-0.854702	0.0245096	CRLF1
0.548237	0.0158575	ENSSSCG00000002877	-4.66837	2.08333e-05	MS4A7
-0.957381	0.000803482	PATJ	1.19986	0.00012147	MS4A2
0.73315	0.00204392	NFIA	-1.20217	0.0141441	AFAP1L1
0.458694	0.0198814	FGGY	-0.416693	0.0216778	NSD1
-0.368248	0.0100311	MYSM1	0.496075	0.000143611	GRPEL2
-0.856279	0.0202945	PRKAA2	-1.99005	0.047399	TCN1
0.299173	0.0200572	DHCR24	-0.458524	0.0403752	IL17B
0.683613	0.00144191	HSPB11	0.4227	0.0452212	ZNF346
-0.548104	0.00188196	SNORA52	-0.273666	0.0132418	CSNK1A1
-0.999568	0.0123675	SNORD37	0.499747	0.0117457	PGPEP1
-1.13041	5.09864e-07	ENSSSCG00000013753	-0.332999	0.00018227	OSBP
0.757983	0.0113418	NDUFS8	-1.21135	0.00816325	ENSSSCG00000031657
1.19128	2.63418e-05	UNC93B1	-0.76592	0.0448111	ENSSSCG00000038331
0.470987	0.0280404	ENSSSCG00000022757	0.917355	0.0135302	ENSSSCG00000036363
-0.825183	0.000139094	ENSSSCG00000042835	0.459347	0.0480131	DTX4
0.915322	0.00166082	ENSSSCG00000028501	-1.00616	7.21838e-05	SLC26A2
-0.620014	0.00332875	ENSSSCG00000045478	-0.541453	3.81343e-07	TSPAN17
0.889607	9.81816e-05	NDUFV1	-0.190089	0.0400995	ENSSSCG00000013155
-1.53805	0.00908137	ENSSSCG00000013504	-0.766308	0.0276397	CAMK2A
-0.33563	0.00725363	YJU2	1.05266	0.00172444	CTNND1
1.79635	5.05678e-08	EBI3	-0.324476	0.0223204	FAF2
-0.905071	0.0351242	ENSSSCG00000043330	-1.4938	0.00386673	LRRC10B
0.580186	0.00950341	ENSSSCG00000032003	-0.394104	0.0330074	NDST1
-0.71548	0.014901	SNORD14	-0.525186	0.00271191	ARRDC2
-0.749134	2.86158e-07	SNORD96	-1.27616	0.0119522	SYNPO
-0.290543	0.00485462	BTBD10	-0.420417	0.00035522	RBM22
0.695911	0.00623991	SIRT6	-0.275971	0.0483674	ENSSSCG00000013176
0.80452	0.0163963	ENSSSCG00000050936	-1.32919	0.000106364	GPRIN1
2.34681	0.00501259	CREB3L3	-0.515574	6.06672e-06	ZDHHC5
-2.13408	0.0283045	ENSSSCG00000041549	-0.783345	0.027469	ENSSSCG00000051093
-0.632525	0.0220269	ENSSSCG00000047262	-0.874144	0.000794343	THOC3
-1.10406	0.000856883	ENSSSCG00000050595	-0.430127	0.00550124	CLP1
-0.991605	1.85604e-06	HNRNPA0	-2.33127	0.000455235	YPEL4
-0.700426	0.0091304	GPR152	-1.35267	0.00504438	FJX1
-2.03054	0.000528213	ssc-mir-27a	0.648314	0.000200351	FCHO2
-0.316542	0.0131661	EEF2	-0.372382	0.0211096	ANKRA2
-0.602251	0.0103783	ENSSSCG00000012915	-0.488885	0.0117556	UTP15
-0.527591	8.00216e-07	BRD8	-1.61698	0.00104609	SOWAHA
0.429722	0.043246	MICAL2	-1.03649	0.00148052	ENC1
0.526814	0.00640019	MRPL54	0.604555	0.00246083	HEXB
-0.979517	0.00193185	ENSSSCG00000042929	0.338882	0.0245256	GFM2
-1.50613	0.00453431	ENSSSCG00000048976	-0.449242	0.0049155	NUP160
-0.727611	0.0234246	ENSSSCG00000043001	0.456415	0.0479962	AGBL2
0.983619	0.0149096	ENSSSCG00000049052	-0.760171	6.01533e-05	HMGCR
1.04409	0.00376872	ENSSSCG00000038005	-0.259783	0.0146182	KBTBD4
-0.730191	0.0234549	H2AW	-1.0882	0.01519	ANKLE1
-0.287115	0.00606523	KDM2A	-0.509017	0.0302352	PTPMT1
-0.580823	0.000224689	ENSSSCG00000048633	0.47641	0.000554749	POLK
-0.620577	0.000932422	ENSSSCG00000043745	0.615851	0.00367798	CELF1
0.819456	0.0111726	ENSSSCG00000049464	-0.828278	2.20174e-06	FANCF
-0.888477	1.60419e-08	FAM53C	-0.365484	0.0255532	MYO9B
-0.772423	0.0265281	ENSSSCG00000046010	-0.398664	0.0159032	PSMC3
-0.73936	0.0130026	ENSSSCG00000051003	0.730563	0.0136195	SPI1
0.935117	0.00146573	ENSSSCG00000044730	-1.64188	8.37646e-08	F2RL1
-0.662583	0.00191214	ENSSSCG00000048856	0.622083	0.0407602	ENSSSCG00000041248
0.724588	0.000192475	PC	-1.09235	3.29475e-08	ENSSSCG00000013862
0.764145	0.0246692	REEP2	-0.321267	0.00401252	SLC35E1
-0.844377	0.00028401	ENSSSCG00000033949	-0.568197	5.55108e-06	CHERP
-0.802785	0.0015022	TBXA2R	-0.42319	0.00605137	C19orf44
0.764636	0.00243636	ENSSSCG00000043801	0.263384	0.0108603	EPS15L1
-0.291419	0.0245984	RCE1	0.294194	0.0350386	ACP2
-2.67912	3.09464e-09	ssc-mir-24-1	-0.248024	0.00197482	ARFGAP2
1.54415	0.00439568	ENSSSCG00000051679	0.987559	0.0103276	ENSSSCG00000047888
-0.276286	0.030122	EIF4G2	-0.745888	0.0448568	ZNHIT2
-1.21569	3.10655e-08	ENSSSCG00000043175	0.762694	0.00423391	ENSSSCG00000050557
0.922987	0.00539573	ENSSSCG00000048661	-0.456885	0.0305466	CKAP5
-1.13174	0.00676543	ENSSSCG00000045898	1.76722	0.00684373	DMGDH
-1.42148	9.03135e-06	EGR1	-0.424739	0.00745105	ZNF408
0.625661	0.000677864	MFSD12	0.811569	0.0139063	ENSSSCG00000027903
-0.327852	0.0391485	ETF1	-0.797363	0.0121868	MDK
-2.34071	4.97165e-05	ssc-mir-23a	-0.976994	5.78044e-05	JMY
-0.875899	0.00938346	ENSSSCG00000044283	0.360308	0.031157	TENT2
1.05835	0.0230072	ENSSSCG00000043447	0.357064	0.035702	PHF21A
-0.301397	0.0135926	ENSSSCG00000038304	0.999259	0.0257859	CMYA5
0.896783	0.000205721	CTNNA1	-0.417161	0.00410746	PEX16
-0.286881	0.0272968	RBM14	0.473844	0.0104687	MTX3
1.3836	0.00183551	ENSSSCG00000043029	-0.822053	4.28958e-06	MAPK8IP1
-1.34879	8.94395e-09	SNORD22	-1.06502	0.000579565	CRY2
-1.49491	2.42027e-05	SNORD31	0.723746	0.0130996	EPHX3
-1.34965	4.58728e-07	SNORD29	-0.943542	0.000512042	TP53I11
-1.00486	0.00306504	SNORD22	0.490784	0.00761999	SYDE1
-0.862148	0.0031369	SNORD30	0.493199	0.00973582	ZFYVE16
-1.59237	1.89923e-05	SNORD28	-2.18054	5.44151e-07	TSPAN18
-0.964117	2.99567e-05	SNORD27	-2.68532	0.000307524	ANKRD34B
0.41929	0.0117919	SIL1	0.831985	0.000753907	ENSSSCG00000041278
0.609718	0.0116304	NCLN	1.73186	0.00223738	CKMT2
-0.719232	0.0216947	ENSSSCG00000042455	-0.440205	0.00802354	ZCCHC9
0.597737	0.00331031	GNA11	-0.203495	0.0263677	TTC17
0.920612	0.002653	DPP3	-0.720842	2.99517e-06	API5
-0.408159	0.0331017	PAIP2	0.50204	0.0177397	ENSSSCG00000014132
-0.405245	0.037267	TLE5	1.16398	0.00392085	ENSSSCG00000036342
-0.639257	0.00024563	SPATA24	0.961948	0.0149817	ENSSSCG00000021675
0.453609	0.0256459	MRPL11	-0.335961	0.00574851	TRAF6
0.766745	0.00901409	ENSSSCG00000039774	0.370004	0.0042998	ZNF333
0.890907	0.00218234	ZNF555	1.00411	0.0146182	ADGRE3
1.46638	0.00131793	ENSSSCG00000032064	0.668566	0.036697	CLEC17A
0.6678	0.010142	THOP1	0.621598	0.00486555	ENSSSCG00000046114
-1.09741	0.00137901	PSD2	-1.2708	2.27911e-12	DNAJB1
-0.913723	0.00113692	ENSSSCG00000043004	0.515517	0.0368252	RASA1
0.339222	0.0156376	RAB1B	-0.632197	0.00109087	DDX39A
0.544458	0.0121125	ENSSSCG00000014361	0.427942	0.0397562	ADGRE5
0.722579	0.00542749	PFDN1	1.10318	0.000765719	MEF2C
0.583383	0.0483062	LMNB2	-1.35047	0.0246233	ASF1B
-0.391652	0.00633982	PACS1	-2.58317	3.81613e-05	ABTB2
0.658557	0.00140761	LSM7	-0.388547	0.0474328	NAT10
1.17095	0.00948789	PEAK3	0.738886	0.0257186	NR2F1
-0.718649	0.0329323	ENSSSCG00000048817	0.676498	0.0024841	LMO2
1.34994	5.54273e-05	CD14	-0.608582	0.000103649	ZSWIM4
0.28896	0.0264047	TMCO6	0.723944	0.00726693	MCTP1
0.693848	0.0213281	BANF1	0.586033	0.0287579	ARSK
1.85897	0.00172898	JSRP1	0.430128	0.0435678	NFIX
-0.355219	0.00257454	WDR55	-0.274867	0.0275685	EIF3M
-0.509299	0.0140979	DND1	-0.622793	0.0222036	CALR
-0.802159	0.000421275	IZUMO4	0.701689	0.0293736	RTBDN
-0.624544	4.97787e-05	MOB3A	-0.641796	0.0263734	ENSSSCG00000046768
-0.83479	1.2061e-05	MKNK2	0.483111	0.0316336	RNASEH2A
0.59568	0.00202466	CFL1	-1.16715	0.000990457	LIX1
-0.418355	0.00201594	TRIM11	-0.393361	0.0429306	ENSSSCG00000036529
-0.574528	0.0015615	ADAT3	-1.13169	0.00772324	KIF18A
-1.09301	5.27417e-08	KLF16	-0.290422	0.00242564	TNPO2
-0.686396	0.00977139	ATP8B3	-0.679446	0.00175871	LIN7C
-0.721141	2.44052e-07	KAT5	0.272665	0.0397658	WDR83
-0.493289	0.00978046	RNASEH2C	0.704589	0.0044976	SLCO4C1
-0.704731	0.0212023	KCNK7	1.41363	0.00125511	BBOX1
-1.44843	2.57503e-06	ZNRD2	0.898559	0.0146182	ENSSSCG00000033388
-0.58353	3.10851e-05	TAF7	0.627978	0.00408334	PAM
0.287846	0.0444768	ZNF692	1.63309	0.0412789	ENSSSCG00000048624
-0.621975	0.0131741	ZNF672	0.750935	0.000987939	GIN1
0.481238	0.0202013	ENSSSCG00000013436	-0.732445	0.0094275	ENSSSCG00000044867
-0.514709	0.0301691	RPS15	-2.19901	0.0354403	NAV2
0.354581	0.0257989	PCDHGA4	-1.54005	0.0063268	E2F8
-0.649378	0.00842775	RELL2	-0.884467	0.000539774	CAMK4
0.50051	0.0402531	ARAP3	0.227694	0.0400325	ZDHHC13
-0.361216	0.0050012	DAZAP1	-0.84521	2.30944e-06	STARD4
-0.502786	0.0417731	SYVN1	-1.04923	6.38347e-09	ENSSSCG00000013361
-0.223817	0.045279	PWWP3A	-0.671108	0.0363131	DNMT1
0.638181	0.0075567	ATP5F1D	0.384662	0.0078955	DCP2
0.551952	0.00225664	ENSSSCG00000034387	0.682456	6.17295e-06	UEVLD
2.24659	0.000559165	BATF2	0.293323	0.0158687	REEP5
0.522927	0.00103003	GNPDA1	0.602604	0.0396137	EPB41L4A
0.450725	0.0455576	POLR2E	-0.306897	0.0427017	RAVER1
-1.81699	0.000255927	SPRY4	0.672186	0.00265636	ENSSSCG00000045256
-0.391777	0.0195758	CDC42BPG	1.94698	0.00850398	ENSSSCG00000046269
-0.572238	0.000390658	PYGM	0.796165	7.27854e-08	PGGT1B
0.916712	0.0274131	SLC22A12	-0.692383	4.85598e-06	TMED7
-0.843691	0.0108123	GRIN3B	0.406773	0.00250347	ATG12
0.68347	0.00906764	ARID3A	-1.11107	0.0239002	ENSSSCG00000051366
1.33069	7.75552e-05	AZU1	-0.865498	1.56438e-07	ILF3
0.556061	0.00125467	PRDX5	-0.442828	0.0195186	QTRT1
-0.889954	0.0022439	TRMT112	-0.382913	0.0137584	DMXL1
0.441879	0.0322841	GPR137	0.293252	0.040692	ENSSSCG00000032334
0.76511	0.0130023	ARHGAP26	0.329803	0.0263411	TMED1
-0.416919	0.000180236	NR3C1	0.777852	0.0160905	C19orf38
2.33002	6.36922e-06	PRSS57	-0.527752	0.00217608	CARM1
0.758902	0.0119479	FGF22	0.755476	0.00493667	ENSSSCG00000046515
0.566139	0.0081006	ENSSSCG00000027907	-1.4291	0.011248	SPC24
0.676379	0.00642221	FKBP2	0.479716	0.0078955	SRFBP1
0.65112	0.00679915	FERMT3	-0.658837	0.000987939	ENSSSCG00000042493
1.36923	0.0405179	TRIM58	-0.554245	0.00531207	COPB1
0.571655	0.0421788	MACROD1	0.47122	0.000586687	SNX2
-0.965886	0.030686	FLRT1	-0.472839	0.0206117	ENSSSCG00000033786
0.514871	0.0394615	ATL3	1.09997	0.000393086	SNX24
0.908633	2.34955e-05	PLAAT3	-0.254603	0.0377753	CEP120
0.99206	4.14872e-07	NLRP3	-0.697778	0.0133261	GRAMD2B
1.53087	3.82557e-07	ENSSSCG00000036878	-0.965698	0.00178802	ENSSSCG00000013717
0.694848	0.002352	SLC3A2	0.435965	0.000899799	ENSSSCG00000029035
-0.509741	0.000129028	WDR74	0.749975	0.00054574	PRAM1
-0.966029	0.0250913	STX5	1.33358	0.0129865	ENSSSCG00000046127
-0.311297	0.000998421	TAF6L	-0.622828	0.0428829	ENSSSCG00000013593
-0.7257	1.2765e-05	MAML1	-0.756195	4.58985e-05	ISOC1
0.393748	0.0296754	ENSSSCG00000028542	-0.342388	0.0187427	SNAPC2
-1.67377	0.0230972	ENSSSCG00000043575	-0.241667	0.0348798	MAP2K7
-0.630012	2.31865e-05	ENSSSCG00000035650	-0.458473	0.00386399	ENSSSCG00000014267
-0.432715	0.0212734	RACK1	-0.529959	0.000147455	XAB2
-0.645616	0.000145044	CSKMT	-1.86487	0.000180636	TEX45
0.721764	0.00042338	CANX	-0.335971	0.0403346	INSR
-0.407204	0.000689206	HNRNPH1	0.373037	0.0366182	IL5
0.277651	0.0346188	RUFY1	0.700296	1.04497e-05	KIF3A
-1.10128	0.000294814	ENSSSCG00000033010	0.899788	0.00310067	ENSSSCG00000040016
1.8717	2.28594e-08	ASRGL1	-2.16029	0.044368	IL4
-0.478099	0.0338201	ZFP62	-0.572587	6.09283e-05	GDF9
1.06589	0.0018623	ADAMTS2	-0.397243	0.0181695	AFF4
0.605798	0.0196922	ENSSSCG00000014540	-0.585091	2.57073e-07	C5orf15
0.809671	0.0268911	RAB3IL1	0.303926	0.0221118	SKP1
-0.731146	0.0212693	FADS3	-0.388776	0.000681265	PPP2CA
0.511537	0.0221016	TMEM258	0.316099	0.0445249	DENND1C
-1.77457	0.000259602	ENSSSCG00000013078	-0.307038	0.0143562	JADE2
1.17619	0.000286796	DAGLA	-0.377764	0.0384139	KHSRP
0.30003	0.0479397	ATP13A1	-0.628824	0.000329228	CAMLG
1.2125	0.0232707	GMIP	-0.232254	0.00753117	MLLT1
0.30829	0.0121375	ENSSSCG00000013082	0.298084	0.0038524	MACROH2A1
0.434052	0.00856959	TKFC	1.58923	0.00534391	ENSSSCG00000043471
-0.730256	1.39767e-05	CLK4	0.723596	0.0389555	TIFAB
-0.387047	0.000271678	MAU2	-1.89903	0.000247472	CXCL14
-0.904323	0.000747547	ENSSSCG00000048260	-0.432909	0.0085009	DUS3L
0.488857	0.00183554	RFXANK	-0.444747	0.00157288	LONP1
0.700871	0.022904	ENSSSCG00000039635	-1.43588	0.00931459	UHRF1
-0.342254	0.0109837	B4GALT7	0.305742	0.00770698	ENSSSCG00000014556
1.86942	0.000490514	ENSSSCG00000050945	-1.05801	0.000510756	PKP3
-0.390837	0.0245767	SLC25A42	-1.03769	0.009155	CDHR5
-0.314804	0.0189687	FBXO38	-0.943334	0.0140944	CEND1
0.298676	0.00556806	DDX41	-0.71013	0.0135715	TSPAN4
-0.674421	2.53837e-05	CD5	-1.13022	0.0191981	ENSSSCG00000033382
0.638424	0.0375342	ENSSSCG00000013919	-0.936279	0.0020048	BRSK2
-0.449191	0.020519	CD6	-1.54473	2.5697e-06	TNNT3
1.35239	2.84121e-06	SLC15A3	-1.7307	1.53585e-05	DUSP8
0.431011	0.0191291	ENSSSCG00000027840	1.27646	0.00867434	ENSSSCG00000036180
-0.295967	0.000150816	UPF1	1.64502	0.00020679	ENSSSCG00000033809
-0.234341	0.0404941	GRK6	-2.21675	0.0390334	TH
0.707277	0.00171591	ENSSSCG00000013105	-0.488224	0.0154482	CD81
-0.79551	0.0329323	MS4A10	-0.635091	0.0465082	TSSC4
-0.614039	0.000108337	KLHL26	-1.99718	0.000202528	ENSSSCG00000039644
-0.48977	0.0316307	RGS14	-0.805548	0.0201484	CDKN1C
-0.902619	0.0181781	CRLF1	-0.41734	4.26467e-05	NAP1L4
0.470273	0.0144649	LMAN2	-0.611729	0.00202675	FADD
1.29682	4.63543e-06	ENSSSCG00000013100	-0.599662	0.00815315	ENSSSCG00000012878
0.213337	0.043246	PRELID1	-1.52895	0.000872136	CPT1A
1.9154	0.0085908	ENSSSCG00000022114	-2.73886	0.0192009	GAL
2.52538	0.0317564	MS4A7	0.405832	0.00807824	KMT5B
-0.37845	0.0401729	ENSSSCG00000013906	-0.628794	0.000948086	CHKA
0.97425	0.00265054	MS4A2	0.768278	0.00699734	ENSSSCG00000042561
3.03105	0.0010249	TCN1	1.79849	0.00560693	ENSSSCG00000020257
-0.674488	0.0125641	STX3	1.05443	0.0255603	ENSSSCG00000041040
0.772027	0.0276658	ISYNA1	1.74136	0.000863752	ENSSSCG00000041872
-0.444523	3.01323e-05	CSNK1A1	-0.695678	0.00564683	ENSSSCG00000047719
0.552577	0.0125556	LRRC25	1.28952	0.000597053	ENSSSCG00000042417
-0.474358	0.0234675	ARHGEF37	1.37817	0.0308676	ENSSSCG00000043882
0.675011	0.00289556	ENSSSCG00000034314	1.20102	0.00101848	ENSSSCG00000046546
2.07084	3.87878e-07	HK3	-1.08366	0.0467782	ENSSSCG00000046280
-0.998952	0.0358299	ENSSSCG00000031657	-1.18385	0.0433051	VWA2
2.26622	0.00328244	UNC5A	0.817137	0.000970762	ENSSSCG00000049992
-1.24149	0.0133491	PROB1	0.785895	0.00382142	ENSSSCG00000041951
-0.548407	0.000882805	RAB3A	0.358937	0.045401	ENSSSCG00000047637
2.29552	1.18731e-08	FAM111A	-1.34076	0.00116697	ENSSSCG00000010650
1.80025	7.87008e-07	FAM111B	-2.23792	0.0020608	PBK
1.56555	4.0142e-05	GLYATL2	-0.869941	1.10152e-05	SPRTN
-0.218765	0.0175949	ENSSSCG00000013155	0.637903	0.0215451	ENSSSCG00000049635
1.09849	0.0180912	PDGFRB	0.784209	2.03272e-05	ENSSSCG00000046171
-0.811202	0.0184974	ENSSSCG00000045027	-2.21426	0.000165358	ENSSSCG00000045365
-0.325249	0.00507545	MAST3	-0.945515	0.00435567	ENSSSCG00000050824
-0.6907	0.0350706	SNCB	0.883284	0.00560063	ENSSSCG00000050062
-0.429286	0.0158003	RNF44	0.716715	0.0178227	ENSSSCG00000042146
-0.422618	0.00249187	FAF2	-3.14961	0.00530434	ENSSSCG00000043343
0.745412	0.00124899	CLTB	1.58639	0.0193616	ENSSSCG00000046431
-0.867089	3.77437e-07	ARRDC2	-2.75675	0.000510543	ENSSSCG00000050484
-0.419645	9.50058e-05	KIAA1191	-0.572462	0.0399568	U12
0.631902	0.00164198	CCDC124	-0.33772	0.00761562	C1orf131
-0.36168	0.00290981	RBM22	-1.18949	4.93116e-05	ENSSSCG00000041880
-0.298059	0.0331504	ENSSSCG00000013176	-1.04707	0.000377635	ENSSSCG00000048391
-0.419615	0.00146894	MED19	-1.16116	0.00470373	TRIM67
-0.300688	0.0142706	ZDHHC5	0.75656	0.00101268	ARV1
-0.324184	0.0462198	CLP1	1.01808	0.00470287	ENSSSCG00000047456
0.766329	0.00256159	B3GNT3	0.55306	0.000119077	ENSSSCG00000044394
-1.5949	0.0128458	YPEL4	-0.923316	0.0309981	ENSSSCG00000045316
1.6848	7.79904e-06	SERPING1	0.731545	0.00277458	TTC13
1.10312	0.00276502	UBE2L6	1.2958	0.0147973	ENSSSCG00000042510
0.722093	0.0162205	ENSSSCG00000031163	0.660099	0.0474436	ENSSSCG00000041550
0.775656	0.00229799	TIMM10	1.03625	0.000349882	SNORA12
1.07319	1.27e-05	SLC43A3	-0.487737	0.0178686	ENSSSCG00000009638
1.36322	0.000204946	ENSSSCG00000013880	1.71887	0.00265366	ENSSSCG00000050381
-1.40481	0.0130736	TMEM171	-2.26714	0.01133	NANOS1
-0.679309	1.00872e-05	ANKRA2	1.36266	0.000214756	ENSSSCG00000019843
-0.59005	0.00226235	UTP15	1.10152	3.7474e-05	TRUB1
-1.34599	0.00754664	SOWAHA	-0.387114	0.000808492	EXTL3
0.439322	0.00632734	SSRP1	0.393299	0.0462814	ENSSSCG00000043089
-0.944953	0.00480423	ENC1	-0.532415	0.0426897	ENSSSCG00000050359
0.839931	1.89923e-05	HEXB	0.967751	0.00904912	ENSSSCG00000046857
0.916572	1.28219e-06	PTPRJ	1.48079	0.000798896	ENSSSCG00000046858
1.48727	0.0192618	BST2	1.35521	2.01163e-06	ENSSSCG00000046203
1.25112	0.0017557	CCDC194	-0.716456	0.0272655	ADO
-1.22056	8.94708e-05	GCNT4	-0.478188	0.0008524	GALNT2
0.755576	0.00151	MTCH2	0.971221	0.0293134	ENSSSCG00000048409
1.00985	0.00599703	MRPL34	1.06023	0.0316473	ENSSSCG00000043912
-0.525848	0.00884035	HMGCR	-0.633456	9.8559e-06	TAF5L
0.282967	0.0157396	BABAM1	-0.565669	0.0243297	PINX1
0.809529	0.0412314	USHBP1	-0.791338	4.17584e-08	URB2
0.910044	0.00121808	CCDC87	-0.701609	0.016148	ENSSSCG00000046298
-0.594386	0.000971974	FANCF	2.58706	0.000808492	ENO4
0.946281	0.00122931	SPI1	1.20944	0.000379363	SHTN1
-1.08432	0.000728791	F2RL1	-2.7627	0.0337349	ENSSSCG00000046492
-0.284965	0.00292011	SMIM7	0.699152	0.0324625	ENSSSCG00000045050
-1.16542	9.32321e-09	ENSSSCG00000013862	0.666878	0.00372346	SLC18A2
-0.577983	0.0251394	ENSSSCG00000014097	-0.695767	2.35092e-06	CCSAP
-0.425376	0.00635022	C19orf44	-0.864256	0.0185766	ENSSSCG00000044683
-0.676611	0.00550784	SLC25A2	0.688416	0.0183127	ENSSSCG00000046495
0.887628	0.000824031	NR1H3	0.285565	0.0246576	CACUL1
0.620223	2.09111e-06	ACP2	-0.426673	0.0117018	EIF3A
-0.845426	0.00073648	KLF2	1.42891	5.50227e-08	ENSSSCG00000023596
0.43203	0.0222759	AP3B1	-0.866141	0.00873653	RET
0.99762	0.0103787	ENSSSCG00000047888	-0.526876	0.000993491	FBXO8
-0.412302	0.00210232	C11orf49	-1.25727	0.000764601	RASGEF1A
0.573737	0.00203048	SCAMP1	0.286584	0.0021412	TIAL1
0.80122	0.0495298	LHFPL2	-0.346295	0.00175649	ENSSSCG00000010203
0.71608	0.0170655	TPM4	0.31471	0.0101117	INPP5F
1.35481	1.92985e-05	ENSSSCG00000027903	-2.3837	0.000686452	DDX60
0.244855	0.027634	AMBRA1	-1.80001	0.00287694	CDK1
1.40228	0.000175805	CYP4F3	-0.613559	0.0170396	B3GNT4
0.963419	0.00225414	MDK	-1.59205	0.00250347	HTRA1
0.672572	0.000857093	CHRM4	0.470417	0.000113308	IKZF5
-0.792573	1.95012e-06	ENSSSCG00000048895	-0.709249	0.036748	ENSSSCG00000033616
0.307729	0.0202179	WIZ	1.29668	0.000616422	ZNF891
-0.317536	0.0104963	AKAP8	-0.962338	1.47517e-11	FRAT2
-0.387317	0.00930129	PEX16	0.755667	0.00924561	ZNF84
-1.49326	1.00009e-06	CRY2	-0.417589	0.00138432	ANKLE2
0.494063	0.0232707	ILVBL	-1.89337	0.00081079	POLE
-0.820341	0.00337091	TP53I11	-0.852921	4.11472e-08	ENSSSCG00000010734
0.483315	0.00951674	SYDE1	-0.497415	0.00237737	NOC4L
0.47895	0.0137368	ZFYVE16	-0.395168	0.0103699	DDX51
-1.90768	2.24003e-05	TSPAN18	-0.299447	0.0213641	FAM53B
1.45261	2.219e-05	CD82	-0.536169	0.0060943	ZRANB1
-1.42778	0.0396965	ANKRD34B	-0.498663	0.00173577	EP400
0.765459	0.0475407	ENSSSCG00000031117	-0.648598	0.00302041	MMP17
0.892498	0.000964923	HSD17B12	-0.238992	0.00328429	SFSWAP
1.23033	0.042375	CKMT2	-0.259874	0.00617105	DHX32
-0.660666	4.41012e-05	ZCCHC9	-0.502306	0.0410895	RAN
-0.320759	0.000285511	TTC17	0.802612	0.00126873	STX2
0.512945	0.0331504	ENSSSCG00000045510	1.23591	7.11911e-06	RUFY2
-2.65004	0.00983611	RAG1	-2.01779	0.00048504	ENSSSCG00000026302
1.49808	1.19219e-07	VCAN	-0.718007	2.08333e-05	DDX21
-0.344183	0.00522124	TRAF6	-0.407435	0.025333	KIFBP
3.0429	0.00223783	HAPLN1	-0.648229	0.000244106	MGMT
0.624287	0.00349721	ENSSSCG00000031299	0.437718	0.0330655	SRGN
-0.835633	1.25769e-05	DNAJB1	-0.321317	0.0167467	SUPV3L1
-0.565998	0.045217	PAMR1	-0.433951	0.00628153	UBC
0.446029	0.047981	GIPC1	0.645436	0.0452458	TSPAN15
0.247823	0.0160417	PDHX	-0.973099	3.90892e-06	ENSSSCG00000027988
0.440878	0.0240443	APIP	0.465178	0.00711881	ZNF664
-0.950725	0.000468363	ADGRL1	-1.49661	0.00156381	CFAP46
-0.516187	0.0412314	MBLAC2	-0.573231	0.0304768	RILPL1
-0.374739	0.0450965	LYSMD3	-0.679203	4.64635e-05	CSTF2T
1.34578	7.7443e-07	CAT	-0.840444	8.52556e-05	PITPNM2
0.540506	0.00454622	NAT10	-0.704941	0.0216778	FRAT1
-0.505022	0.000719232	IL27RA	-0.80788	2.8272e-05	VPS37B
-0.558672	0.0172055	ENSSSCG00000045290	-0.308521	0.0406385	TYSND1
-0.51153	0.0210204	RFX1	-0.461218	0.025515	ENSSSCG00000050203
-0.306234	0.0425296	DCAF15	-1.36934	0.0115814	KNTC1
0.635981	0.00548273	LMO2	-0.350546	0.0305946	RSRC2
-0.380289	0.0168031	KIAA0825	-2.21296	3.51587e-09	PRF1
2.50806	7.87768e-07	KIAA1549L	-0.608839	5.89314e-05	BCL7A
-0.556761	0.000525191	ZSWIM4	0.670305	0.00218479	VSIR
-0.317161	0.00410518	CSTF3	0.460311	0.00183503	RHOF
0.44457	0.0394206	NACC1	-1.03131	1.63316e-07	TMEM120B
0.469158	0.00356879	TRMT1	-1.14449	1.0383e-10	EXOC8
0.624542	0.0194727	ARSK	0.784041	0.00215114	ENSSSCG00000044372
0.731999	0.00302349	LYL1	-0.301717	0.0100654	DNAJB12
1.12468	3.12707e-05	ENSSSCG00000039731	0.377284	0.0148787	CAMKK2
-0.633654	0.0246553	ENSSSCG00000042766	0.508202	0.00035023	MCU
0.535821	0.0443721	PRRG4	0.844581	0.0260869	ENSSSCG00000049896
0.442357	0.0395689	NFIX	-1.44689	0.000848936	ADRB1
-0.300528	0.016237	EIF3M	0.591474	0.000780907	IFT81
1.201	0.0390048	PCSK1	0.447943	0.0151975	P4HA1
0.753601	0.00342514	ENSSSCG00000013318	0.641151	0.00751378	P2RX7
0.722217	0.0077404	CALR	0.596643	1.99343e-05	NUDT13
0.64554	0.00454902	FARSA	-0.520769	0.027412	GPN3
0.314608	0.0180074	GCDH	0.333678	0.0381454	VPS29
1.93779	0.00503343	KLF1	-0.718545	0.000238068	DNAJC9
0.559159	0.00903947	DNASE2	0.748016	0.000256489	TCTN1
-1.67833	2.0466e-06	LIX1	0.59394	0.0086741	HVCN1
-0.739055	0.022448	HOOK2	0.671439	0.0253744	MSS51
-0.91598	0.000188375	RGMB	0.954486	0.0429581	MYL2
0.42707	0.0293592	WDR83OS	0.43694	0.0124062	SH2B3
-0.83506	0.000232617	ST8SIA4	-0.275528	0.00666098	FUT11
0.390943	0.00235739	WDR83	-0.652861	0.000445713	CHCHD1
-0.510333	0.0431245	ENSSSCG00000040187	0.348468	0.00976274	ATXN2
-0.651326	0.00172898	ENSSSCG00000013715	-0.300805	0.0360627	ZSWIM8
0.655152	2.43803e-05	ENSSSCG00000047164	-0.258462	0.0492036	BRAP
-0.627241	0.00601481	ENSSSCG00000035663	-1.94795	0.00053366	CIT
1.39927	0.0111716	NUDT12	-0.436185	5.00826e-07	PRKAB1
-0.383578	0.00286653	FBXL17	1.40177	1.02586e-05	ENSSSCG00000051055
0.913656	0.000149446	HTATIP2	-0.302011	0.0328807	WSB2
-0.332374	0.01021	MAN2A1	0.430999	0.00278686	SAMD8
-1.77253	0.0212766	ENSSSCG00000049108	0.800575	0.00924825	LRMDA
1.17388	0.0471239	E2F8	-0.492871	0.000137703	SPRING1
0.706652	0.000615389	SHFL	-0.434852	0.0104643	RBM19
0.289621	0.00785571	ZDHHC13	-0.27422	0.000980101	POLR3A
-0.870894	0.0276805	ENSSSCG00000049850	0.450263	0.0131487	PLBD2
-0.78222	1.98835e-05	STARD4	0.520785	0.0160823	ZCCHC24
-1.25855	9.53705e-12	ENSSSCG00000013361	0.418775	0.0331338	PLAC9
0.644135	0.00497825	LDHA	-0.528249	0.0298282	TSPAN14
0.731171	0.00210232	MRPL4	0.792264	0.0277184	OAS1
0.415659	0.000476708	REEP5	-2.59141	0.00613502	RPH3A
0.608172	0.00108859	SRP19	-0.43625	0.00130494	HECTD4
-0.921848	0.00688346	NREP	0.961716	0.0109337	TMEM116
0.315077	0.0396478	SERGEF	0.964048	0.0398924	MMRN2
0.561438	0.00376498	CDC37	0.792058	0.0305902	ENSSSCG00000038099
-1.02427	0.00137909	TRIM36	-1.35525	0.0299583	SNCG
0.436317	0.0470262	KEAP1	0.3899	0.0162329	SHLD2
0.426653	0.00801825	PGGT1B	-0.469759	0.0042576	BICDL1
-0.783122	0.0172978	CCDC112	-0.635014	2.32517e-06	RAB35
-0.607598	0.0018623	FEM1C	-0.41003	0.00233211	GCN1
-0.405675	0.0128575	TMED7	0.911003	0.00275206	ARHGAP22
0.58043	0.0345737	KRI1	1.20156	5.16559e-06	ENSSSCG00000049931
-0.796413	0.0095927	CDO1	-0.608049	0.0059592	ENSSSCG00000050787
1.57472	7.02827e-09	ENSSSCG00000013380	-0.445482	0.00410746	NCOA4
-0.328713	0.000110884	SLC44A2	0.760401	0.00187177	MSMB
1.98951	4.86936e-07	PLEKHA7	-0.388698	0.000683287	POP5
-0.519747	0.000677362	DMXL1	1.19757	0.000109922	RASSF4
0.761082	0.0204518	C19orf38	1.33458	0.000293506	DEPP1
0.220783	0.0491459	YIPF2	-0.740796	1.65841e-05	TFAM
-0.416443	0.0196055	TIMM29	0.422288	0.0168503	ENSSSCG00000035762
0.608881	0.00682123	HSD17B4	-5.07877	6.19565e-06	OASL
0.681969	0.0131715	ENSSSCG00000046515	0.55903	0.0159782	ENSSSCG00000009926
4.01383	0.000257804	ENSSSCG00000013387	-0.322399	0.0130049	GLTP
-0.293338	0.0243228	PDE3B	1.24791	0.0298818	TRPV4
-0.635831	0.0444218	ENSSSCG00000044539	0.398395	0.0441618	PAPSS2
0.623613	4.25678e-06	SNX2	-2.20149	0.00781343	ANKRD22
1.02003	0.00133983	SNX24	-0.332788	0.0213832	KCTD10
1.7811	4.9821e-08	RAB3D	-0.486695	0.00228438	MYO1H
0.889163	0.00664726	TMEM205	-0.750994	0.00377155	ENSSSCG00000010448
0.935109	0.00790682	PLPPR2	-1.31505	0.000287811	ENSSSCG00000041185
-0.355103	0.00296056	CEP120	0.536201	0.00628554	LIPA
0.791756	0.0263582	SWSAP1	-0.665486	0.0257949	ENSSSCG00000024495
-1.14937	0.042595	ENSSSCG00000050985	-0.425044	0.000287164	SART3
-0.542849	0.00075005	CSNK1G3	-0.734308	1.96631e-07	FICD
-0.826407	0.0193904	ZNF653	0.746319	0.00435567	HTR7
0.371996	0.0453658	ECSIT	-1.27952	0.00608326	ENSSSCG00000033385
0.866127	0.00968048	CNN1	-1.00377	5.16352e-05	PPP1R3C
0.682114	0.0162422	ENSSSCG00000013613	-0.943092	0.0290331	ENSSSCG00000031691
0.578596	9.9604e-05	ALDH7A1	0.40237	0.00730258	GRK3
-0.68106	0.036414	ENSSSCG00000013717	-0.446292	0.0114885	SRRD
-0.423971	0.0397258	ADAMTS10	-1.55788	0.014593	KIF11
1.19135	0.00611589	LMNB1	0.55533	0.0150374	HHEX
0.563657	0.0131423	PRAM1	0.560489	0.00105059	MYOF
0.405933	0.0302961	HNRNPM	-0.880157	5.17542e-11	XBP1
0.451966	0.00946506	RAB11B	-1.11454	0.0210136	CEP55
-0.438599	0.0220269	SLC12A2	0.929083	0.0371468	PDE6C
-0.553809	0.0151099	ENSSSCG00000013597	0.841741	3.14995e-06	FRA10AC1
1.92436	0.0326543	ADAMTS19	0.806184	0.0270445	CYP2C42
0.486701	0.000570633	TIMM44	0.934555	0.0290324	CABP7
0.399199	0.0434391	HINT1	-0.705687	0.00560309	ENSSSCG00000010489
2.82583	4.93395e-07	MEIKIN	0.778084	0.0257273	ENSSSCG00000051054
2.35695	2.68376e-09	ENSSSCG00000033183	-0.870654	0.0142403	LIF
2.35879	0.000285997	RETN	0.399571	0.043992	CASTOR1
3.02973	9.84208e-08	ENSSSCG00000014272	-0.575329	0.0232051	ALDH18A1
0.453366	0.0169344	PET100	0.329028	0.0391588	ENSSSCG00000010005
1.84621	0.000119189	P4HA2	0.814824	0.0011108	BLNK
0.587797	0.0356973	PNPLA6	-0.653737	0.000353734	ENSSSCG00000035290
0.430841	0.0276224	ENSSSCG00000014280	-0.255729	0.035923	EXOSC1
-1.17769	0.0196481	TEX45	0.348848	0.0065969	ZDHHC16
-0.616764	0.0039712	ARHGEF18	-0.515457	0.00776178	YWHAH
-0.381663	0.01939	INSR	1.23982	0.000924	ANKRD2
3.65558	0.00164624	IL13	-0.822472	0.0214316	ENSSSCG00000035443
2.10704	5.48531e-05	ENSSSCG00000013556	-0.847536	0.0305928	ENSSSCG00000040522
-0.486977	0.00101279	GDF9	-1.06192	4.23361e-05	AVPI1
0.628255	0.0131741	HSPA4	-0.386937	0.0376424	ZNF280B
-0.444466	0.000187507	C5orf15	-0.505232	0.0429306	BCR
0.923974	0.000141406	VDAC1	0.432609	0.00126369	ENSSSCG00000010531
-0.634024	0.0106663	TCF7	0.352892	0.0427211	PYROXD2
-0.643152	0.0431472	TNFSF14	-0.665936	0.0337349	ENSSSCG00000050129
-0.495127	1.2901e-05	PPP2CA	-0.324298	0.000200021	PPIL2
-0.449204	0.00266778	TUBB4A	-1.03266	0.00256575	ENSSSCG00000010084
-0.310789	0.0269611	UBE2B	-1.05813	9.37641e-09	ENSSSCG00000044499
-0.834403	1.57019e-06	CAMLG	-0.973032	0.000682529	ENSSSCG00000010086
0.530526	0.00270407	CLPP	-0.655768	0.0480713	YDJC
0.259336	0.0147597	MACROH2A1	-1.03028	1.85194e-05	HIC2
0.699293	0.0482568	TIFAB	-1.43991	0.00925149	ENSSSCG00000010559
-0.241564	0.0263074	RANBP3	0.248641	0.0411097	BTRC
-2.86177	4.05133e-08	CXCL14	-0.444621	0.00100872	POLL
-0.66936	0.0130736	ENSSSCG00000014314	-0.894992	0.000609059	CKS2
0.540935	0.0255606	MICOS13	0.309363	0.0237116	SNAP29
-0.39844	0.000257178	SAFB2	-0.657763	4.87326e-09	CRKL
1.19083	0.0376798	UHRF1	-0.377001	0.041207	SEMA4D
0.892235	5.39996e-06	PLIN3	0.715938	0.000596071	KCNIP2
0.394682	0.0318477	MYDGF	-0.802743	0.00382131	ENSSSCG00000010099
1.16546	0.00102954	SEMA6B	-0.58288	0.0227951	HPS6
1.95249	9.97308e-06	PLIN5	0.664374	0.00845428	ENSSSCG00000046718
0.379213	0.000888687	ENSSSCG00000014556	-0.263438	0.023016	PPRC1
1.22975	0.00286491	ENSSSCG00000014565	-0.689182	3.85972e-05	NOLC1
2.24445	1.67078e-07	IFITM5	-0.287847	0.0293336	SMPD4
2.02475	2.98781e-07	ENSSSCG00000032436	-0.375877	0.0260641	NFKB2
1.47193	5.37004e-05	IFITM3	0.366634	0.0343091	AUH
1.0772	0.0337797	ENSSSCG00000032591	0.279097	0.0323844	CUEDC2
-0.553583	0.0144125	ANO9	-0.308405	0.0368565	SPTLC1
-0.470557	0.0372337	LMNTD2	-0.298094	0.00799777	ENSSSCG00000036280
1.6387	0.000170297	IRF7	-0.398463	0.0179487	HIRA
1.15313	0.00202178	CDHR5	-0.204995	0.0494157	WBP1L
0.495333	0.0224752	DEAF1	-1.74401	0.00108457	CYP17A1
0.927932	0.000580318	TALDO1	1.1192	0.000255124	AS3MT
0.652722	0.0234619	TSPAN4	0.924898	0.000349579	SLC18A1
0.401023	0.0331458	AP2A2	0.383335	0.000109684	NT5C2
0.711833	0.0343847	TOLLIP	0.825085	1.90059e-05	PCGF6
-1.26781	0.000196012	TNNT3	-0.314377	0.0276884	TAF5
-1.32598	0.00160099	DUSP8	-0.403218	0.0247623	PDCD11
0.865432	0.00328204	CTSD	-0.431742	0.0183339	NUDT18
2.6425	2.62483e-05	ENSSSCG00000035293	-2.44806	1.5344e-06	HR
0.894508	0.0256739	ASCL2	-0.483353	0.0372172	REEP4
-0.877528	0.0117451	CDKN1C	-0.563278	6.82634e-09	POLR3D
0.491535	0.00556335	CARS1	-0.830503	1.18026e-06	ITPRIP
-0.767748	0.0311401	SHANK2	-1.4296	0.0025416	RTN4R
1.08365	0.03633	CTTN	-0.374492	0.0287579	BIN3
-0.440073	0.0097912	LTO1	0.467401	0.0285062	MTR
-0.421174	0.0373748	CHKA	-0.451948	0.0207521	XPNPEP1
0.988578	0.0386525	ENSSSCG00000041040	-0.758881	0.0316848	CHMP7
-0.74597	0.00866198	ENSSSCG00000019775	-0.619743	8.33358e-06	SMNDC1
-0.609859	0.0180305	ENSSSCG00000047719	-1.23101	2.47818e-06	NKX3-1
-0.812377	0.00749053	ENSSSCG00000051431	0.555355	0.0295872	LGALS8
-0.872656	0.0017611	ENSSSCG00000051352	-1.13072	1.23892e-11	DUSP5
0.803332	0.032668	TDRD1	-1.45583	7.59583e-06	ENSSSCG00000010626
2.3646	0.000240305	ENSSSCG00000048890	0.451953	0.0175091	GPR137B
1.06186	3.46467e-05	ENSSSCG00000051686	1.10618	0.0196264	ADAM28
-0.624465	0.0102289	ENSSSCG00000048329	0.322079	0.014891	PDCD4
-0.235738	0.0205569	ENSSSCG00000010172	0.816258	0.01133	TCF7L2
-0.632428	0.00242601	SPRTN	0.594411	1.79163e-05	B3GALNT2
-0.603528	0.0341791	ENSSSCG00000049635	0.272951	0.0301456	ENSSSCG00000034844
-0.677356	0.000303077	ABLIM1	-0.491368	0.0165458	DOCK5
-0.660465	0.0445418	ENSSSCG00000043050	-1.33721	0.00267588	CDCA2
1.55679	0.00398037	ENSSSCG00000048831	-0.600398	5.70398e-05	TOMM20
-0.471367	0.0413985	ENSSSCG00000041627	1.11897	0.0168285	SIPA1L2
0.373934	0.0146888	ENSSSCG00000045477	-0.71809	0.0136969	PTK2B
-0.610758	0.00601572	ENSSSCG00000047480	0.443665	0.0263734	CHRNA2
-0.758808	0.0055955	U12	-3.15365	0.0163098	SCARA3
1.14425	0.00846895	ENSSSCG00000044931	-1.23187	0.0180845	ENSSSCG00000009670
0.522216	0.0294	ENSSSCG00000042700	-1.38555	0.00301157	SNORD82
-0.539866	0.0256459	ENSSSCG00000032590	-0.92371	7.43565e-05	SNORA75
-0.527723	0.0318543	FAM89A	2.2618	0.0144532	ENSSSCG00000043621
0.760153	0.00119651	ARV1	-1.11321	0.0167035	ENSSSCG00000047762
-0.846978	0.0217669	ENSSSCG00000041943	0.859047	0.000127022	ENSSSCG00000050081
-0.590762	0.0390144	ENSSSCG00000047346	0.956875	0.00032448	ENSSSCG00000041970
2.47164	0.00887733	PNOC	-3.37312	0.000240011	ENSSSCG00000044477
-0.734499	0.0143605	ENSSSCG00000039704	0.963113	0.00098165	ENSSSCG00000050752
-0.542893	0.00115405	ZNF395	0.779469	0.0203748	ENSSSCG00000042024
-0.511763	0.00687196	FHIP2A	-2.21291	0.0497937	ENSSSCG00000050607
1.05991	0.00591003	ENSSSCG00000019843	1.06109	0.0247069	ENSSSCG00000042715
-0.720824	0.016313	FZD3	0.587752	0.00401303	ENSSSCG00000041701
1.32373	0.0250518	ENSSSCG00000047090	-0.890811	0.00275065	ENSSSCG00000046702
1.01728	0.010109	ENSSSCG00000048264	0.92994	0.00364055	ENSSSCG00000048686
0.911693	0.0484039	ENSSSCG00000046578	1.18564	0.0171576	ENSSSCG00000045621
1.34821	0.00415085	ENSSSCG00000047826	-0.66957	0.0466436	ENSSSCG00000020505
0.801577	0.0055955	ENSSSCG00000043135	1.31649	0.0169839	ENSSSCG00000043041
-0.667273	4.66099e-06	TAF5L	0.94158	0.0321942	ENSSSCG00000051374
0.685594	0.00556806	PINX1	-0.685159	0.00406023	ENSSSCG00000050920
-0.953931	0.00409674	ENSSSCG00000042107	0.70039	0.00638744	ENSSSCG00000041385
-1.18513	0.00101279	ENSSSCG00000041191	1.19193	1.68591e-06	ENSSSCG00000048358
-0.554478	0.000295544	CCSAP	-0.787219	0.0147107	ENSSSCG00000050640
-0.938345	0.0109293	ENSSSCG00000044683	0.338485	0.0267454	METTL8
2.57842	0.0174054	ENSSSCG00000046932	-1.21207	0.0361626	CDK5R2
1.6166	0.00507167	ENSSSCG00000050944	-1.07809	0.0427017	ENSSSCG00000045092
2.91482	0.000156814	ENSSSCG00000047253	0.421433	0.0421898	ENSSSCG00000046337
0.34845	0.00601481	FAM204A	0.715257	0.00117886	DCAF17
0.716396	0.00372304	CTSB	2.75483	0.00869775	ENSSSCG00000049123
0.56878	0.00908995	ENSSSCG00000050213	0.576284	0.0228877	CYBRD1
0.424304	0.0343636	BMS1	-0.37324	0.0139211	ENSSSCG00000048787
-0.601315	0.000185931	FBXO8	-0.58923	0.0114885	ENSSSCG00000041251
-0.502313	2.98514e-05	GRK5	-0.962579	0.0160823	ENSSSCG00000051289
-0.413597	0.00149766	CSGALNACT2	-1.38332	0.000917106	SNORD70B
-0.400467	0.023079	SAP30	-0.955236	0.0406385	SNORD70
-0.992709	0.0265605	FXYD4	0.694499	0.0344824	ENSSSCG00000049223
0.750514	0.00723872	BAG3	-1.45276	0.000503721	ENSSSCG00000049669
1.25781	0.00175144	ENSSSCG00000042845	0.818916	0.00103197	ENSSSCG00000048791
1.23595	0.000194305	ENSSSCG00000042192	1.1099	1.07396e-05	ENSSSCG00000048553
-0.582593	0.0181509	SH3RF1	-3.0601	0.014016	ENSSSCG00000041665
-0.276022	0.0139867	ATE1	0.789995	0.0112209	ENSSSCG00000046811
1.36185	0.00125171	PALLD	1.34842	0.0239377	ENSSSCG00000041770
-0.378627	0.0109293	ENSSSCG00000010719	0.492067	0.0247414	ENSSSCG00000050000
0.262712	0.0420206	ARID5B	-1.72793	0.00288945	DLX2
-0.429549	0.0303834	ZNF140	0.524039	0.0450723	ENSSSCG00000047236
-0.557288	0.000240707	FRAT2	-0.445988	0.0147029	ITGA6
-0.712969	0.00487109	EGR2	0.766411	0.00694201	ENSSSCG00000050097
1.31415	2.37691e-06	CHST15	1.46078	0.000367951	ENSSSCG00000051333
-0.656464	9.76017e-05	JMJD1C	0.693532	0.00277232	ENSSSCG00000050974
1.79655	0.0277656	ENSSSCG00000040810	-0.637081	0.0359646	ENSSSCG00000051225
-0.539149	0.00117851	ENSSSCG00000010734	-1.80077	0.0126697	ENSSSCG00000050110
-0.304339	0.0205835	FAM53B	0.521194	0.00560063	ENSSSCG00000041958
-0.450436	0.0260009	ZRANB1	-1.24447	3.21904e-10	TMEM185B
0.40702	0.000365792	PUS1	1.38981	0.000316345	ENSSSCG00000048604
0.902595	5.51843e-05	CTBP2	1.15711	0.00058861	ENSSSCG00000047818
-0.209627	0.0124405	SFSWAP	0.689574	0.0213814	MAP3K20
-0.353476	0.00394522	UROS	1.12775	0.00084167	ENSSSCG00000045888
-0.355962	0.00013697	DHX32	0.474249	0.012223	CIR1
-1.13641	0.000863832	RIMBP2	1.11386	0.0175936	ENSSSCG00000047066
1.87887	0.0166323	DNAJC12	0.611203	0.000241234	SCRN3
-0.645767	4.20865e-05	SIRT1	0.397816	0.0065969	ATF2
0.618082	0.00215593	DOCK1	0.48418	1.64023e-06	NFE2L2
-0.406271	0.00410507	HNRNPH3	-1.31887	1.61124e-06	ENSSSCG00000032605
-0.370329	0.0456721	DDX21	-1.30869	4.7108e-07	FZD7
-0.746391	1.62149e-05	KIFBP	-1.12058	0.00340628	ENSSSCG00000035603
0.309564	0.0355076	VPS26A	-0.762372	0.000295859	FKBP7
-0.432159	0.00107715	SUPV3L1	2.29387	0.00900476	ENSSSCG00000041486
2.61595	1.12027e-05	CHRM3	0.894011	0.00250011	SESTD1
0.670879	0.0172931	BRI3BP	-0.469144	0.00559194	SFT2D3
-0.936468	7.24175e-05	ENSSSCG00000034699	-0.471048	0.0197898	ZC3H15
0.963197	0.0298821	HKDC1	0.365409	0.0361626	WDR75
0.755286	0.00141616	HK1	-0.776289	0.0124975	ASNSD1
1.06816	4.05761e-05	SCARB1	-0.402285	0.00914552	NAB1
-0.683414	0.00213301	ENSSSCG00000027988	0.668595	0.0366684	ENSSSCG00000044997
-0.86359	0.000717394	DNAH10	-0.412176	0.00699734	STAT4
-2.06675	1.14978e-05	CFAP46	0.777572	5.78947e-05	SLC39A10
0.588096	0.00227554	EIF2B1	0.930275	0.000690463	ENSSSCG00000041859
0.54282	0.00292289	ENSSSCG00000009772	-0.693562	8.45834e-05	STK17B
0.969931	0.00358207	RILPL2	0.900296	0.00149246	C2orf66
0.357886	0.0320489	MTG1	-0.554095	0.0138719	RIF1
2.15552	0.000220981	ENSSSCG00000049170	-3.07003	0.00380117	TNFAIP6
0.582322	0.0154194	OGFOD2	-0.813929	0.000147427	COQ10B
-0.42819	0.0425296	VPS37B	-0.89779	0.00210225	HSPD1
-0.972092	6.00665e-07	ENSSSCG00000050203	0.659498	0.00053826	ZEB2
0.459828	0.011817	DENR	0.570357	0.0378694	RFTN2
1.45751	0.000738574	PPA1	0.299073	0.0426136	ARHGAP15
-0.598136	0.000113285	RSRC2	0.589294	0.0139211	KYNU
-0.403242	0.000464048	ZCCHC8	-0.410281	0.0129233	C2orf69
0.282581	0.0286606	CLIP1	-1.69397	0.0139211	SGO2
0.510827	0.00287531	SGPL1	0.867522	0.000113611	SPOPL
0.580279	0.00502839	DIABLO	1.23875	0.00026972	HNMT
-0.481161	0.00234135	BCL7A	-1.22084	0.00944216	THSD7B
[truncated: 3,497 more rows]
