# Supplementary material for: The transcriptomic insight into the differential susceptibility of African Swine Fever in inbred pigs
Source: Sci Rep. 2024 Mar 11;14:5944. doi: 10.1038/s41598-024-56569-2 (PMC10928096; doi:10.1038/s41598-024-56569-2)
Supplement: Supplementary file 9 — Supplementary Table S6. [file 41598_2024_56569_MOESM9_ESM.xlsx]

## Sheet: SDE Genes - Immunized vs. Sham 
Supplementary Table 6 (TabS6): Differentially Expressed Genes (DEGs) between vaccinated (n=12) and sham pigs (n=5) in pre-infection, one day and seven days post-infection (padj < 0.05)
Pre-infection (0 SDE genes)				One Day Post-infection (32 SDE genes)				Seven Days Post-infection (182 SDE genes)
log2FoldChange	padj	gene		log2FoldChange	padj	gene		log2FoldChange	padj	gene
				1.62177	0.00033667	SAMD3		-2.78053	0.0124914	Metazoa_SRP
				1.07014	0.00345778	EOMES		1.76628	0.0475865	SNORD18
				1.19043	0.0125201	IL12RB2		-3.04319	0.000142415	Metazoa_SRP
				2.99884	0.0404218	PCDH1		0.820072	0.0254503	SNORD100
				-0.781634	0.0404218	CFD		-1.88508	0.0299458	ENSSSCG00000039179
				2.57432	0.0220175	THSD7B		-2.92375	0.0184681	ADAMTS17
				1.11972	0.0099268	ENSSSCG00000014909		-0.808089	0.0324745	LRRK1
				1.57232	0.00996342	NME8		0.701573	0.0378231	ENSSSCG00000024019
				0.39278	0.028304	RDX		-1.27351	0.0354582	TBC1D2
				0.985801	4.92208e-05	JAKMIP1		-1.47029	0.0469316	SERPINB10
				3.30808	0.00024618	ENSSSCG00000042829		-3.1765	0.0213285	SERPINB11
				0.907056	0.00659356	DMD		-1.24444	0.0124914	ENSSSCG00000041378
				2.51809	0.00378657	RCAN2		0.711959	0.000145587	MAP3K5
				1.36835	0.0141443	ENSSSCG00000037074		-1.13704	0.0378231	COL19A1
				1.86236	0.00345778	IFNG		-1.83021	0.0292032	AQP9
				0.794046	0.0220175	SLC35E3		1.29876	0.0322982	LYSMD2
				1.21136	0.00864033	ENSSSCG00000029668		-1.62843	0.00954342	ENSSSCG00000029414
				1.17851	0.00345778	KLRK1		-1.80323	0.0302278	PAK6
				1.62818	0.00659356	ENSSSCG00000000640		-1.37941	0.0494938	ENSSSCG00000038447
				2.64441	0.00321187	KLRD1		-1.50901	0.00159945	SRGAP3
				-1.04758	0.0189401	DAB2		-1.65425	0.0413759	XCR1
				1.50022	0.00868988	GZMK		-2.79022	0.0499424	ENSSSCG00000011334
				2.71314	0.00345778	GZMA		-1.87188	0.0426165	ENSSSCG00000048263
				2.62796	0.0127323	GZMA		-1.81228	0.0323709	PTPRG
				1.30926	0.028304	ENSSSCG00000050522		-1.91498	0.0150207	PROK2
				1.97953	0.0141443	KCNB1		-1.67818	0.0487248	TINAGL1
				1.20758	0.00470169	CCL4		-1.03655	0.0124914	CYBA
				1.57116	0.0357152	CCL5		-2.3387	0.0469162	WFDC1
				1.29311	0.00345778	WSCD1		-2.26775	0.0173704	GPR4
				0.712114	0.00321187	ENSSSCG00000050311		-2.21562	0.000142415	PGLYRP1
				0.577224	0.022023	ENSSSCG00000051610		-1.22265	0.0453411	MARVELD3
				-0.676971	4.92208e-05	PLD4		1.3696	0.0276552	TMEM51
								3.25374	0.0429686	PLA2G2D
								-4.03848	0.0254503	ADGRL4
								-1.79549	0.00209244	DIRAS3
								-1.83648	0.0411288	ENSSSCG00000040337
								-1.23116	0.0140053	NDUFS8
								2.37053	0.0376776	ENSSSCG00000045898
								-1.15511	0.0301913	CD14
								-2.88464	0.000324394	PRSS57
								3.44238	0.016174	DPYSL3
								-1.27898	0.02418	GLYATL2
								-1.82397	0.0173704	SYNPO
								-2.26588	0.000319341	PLEKHA7
								-3.42156	0.038282	IL13
								-1.75678	0.0249274	IFITM5
								-1.66674	0.0245856	ENSSSCG00000032436
								1.59074	0.0469162	PGBD5
								-1.77193	0.0429686	PALLD
								-2.6832	0.00624399	CHRM3
								3.09119	0.014576	ENSSSCG00000010370
								-2.76027	0.043306	A1CF
								0.97384	0.0354582	ENSSSCG00000010448
								-2.55296	0.0197494	MYO18B
								-1.7771	0.0218969	CYP2C42
								-2.43144	0.0469162	ENSSSCG00000050843
								2.16854	0.0411288	ENSSSCG00000045092
								2.53208	0.0335563	ENSSSCG00000050110
								1.94888	9.14777e-06	CD28
								2.14311	0.000113327	ENSSSCG00000044569
								2.75073	0.0124914	CTLA4
								1.80722	0.00016542	ICOS
								-1.65737	0.0190758	NRP2
								-1.11336	0.00214666	PLEKHM3
								-1.59569	0.0373551	NRG1
								-1.22484	0.0430826	IRS1
								-4.16981	0.038282	GCG
								1.01024	0.0411288	ARL4C
								-1.71412	0.0106186	CD34
								-2.61121	0.0294635	FMOD
								1.91832	0.0378231	TAC1
								-1.21697	0.0249274	GAB2
								-3.3383	0.0469162	ENSSSCG00000045096
								1.74113	0.0499424	ENSSSCG00000050735
								1.91787	0.0173704	ENSSSCG00000041103
								-2.1988	0.00114757	U1
								0.769463	0.0499424	TSPAN5
								0.988749	0.0403437	GUCY1B1
								-4.46183	0.0487248	NPY5R
								-1.37708	0.0249274	MYL5
								-1.22444	0.0219857	AFAP1
								3.16225	0.00871655	IL21
								1.89495	0.0469162	NDST3
								-0.843659	0.0361155	ENSSSCG00000033623
								1.29863	0.0378231	ENSSSCG00000036096
								-3.15811	0.018157	GP2
								-1.94282	0.0338594	CD207
								0.555635	0.0413759	SRSF7
								-1.79592	0.0116027	ENSSSCG00000008032
								-2.93246	0.0219857	ENSSSCG00000035337
								0.998417	0.0469162	LTBP1
								-2.05508	0.0249274	ACHE
								-3.02328	0.0124914	FBLN7
								-1.61527	0.0358547	TRIM72
								-1.18231	0.0498418	SEMA4C
								1.31347	0.0469162	GRHL1
								-1.22699	0.016174	ENSSSCG00000048719
								-2.77819	0.0401328	ARHGAP29
								-2.02579	0.0376776	LY6D
								-2.2151	0.015879	S100A2
								-1.94553	0.0324745	RSPO2
								-2.22762	0.0173704	MAB21L3
								-1.5468	0.00632494	CHI3L2
								2.90982	0.016174	MSC
								-0.945294	0.0251026	DMD
								-1.96082	0.0469162	PRRG1
								-1.35066	0.00501139	ENSSSCG00000012257
								-1.81494	0.0142585	MAOB
								-2.54803	3.97137e-06	RNaseP_nuc
								2.56123	0.0210786	ENSSSCG00000041852
								-1.16797	0.0249274	ENSSSCG00000049641
								2.31559	0.0344259	ENSSSCG00000036734
								1.88493	0.0293337	ENSSSCG00000031752
								1.88481	0.0435172	ENSSSCG00000036513
								-1.31217	0.0190758	MAPK13
								-1.32655	0.0249274	MAP3K9
								-0.932736	0.034656	ABHD17C
								-1.11591	0.0338594	ENSSSCG00000001064
								-0.709565	0.0140053	KIF7
								-1.51052	0.00175086	ANPEP
								-1.57284	0.02418	CCDC33
								-2.51331	0.0469162	ISLR2
								1.5061	0.0469162	ENSSSCG00000033574
								-1.52694	0.0148339	TMCC3
								3.10278	0.0469162	LUM
								-1.4682	0.0426165	MSRB3
								-2.0168	0.0173704	KITLG
								-1.47246	0.0496654	CPSF6
								-1.42193	0.0469162	NFAM1
								-0.83915	0.0435172	ADCY6
								-2.08097	0.0475865	ENSSSCG00000040835
								1.41233	0.000108184	CD69
								3.14145	0.0254503	MFAP5
								2.32149	0.00488056	AICDA
								1.03812	0.0124914	CD4
								-2.41833	0.00643377	ENSSSCG00000000261
								-1.8685	0.0292032	NFE2
								-1.63985	0.034656	VDR
								-0.485886	0.02418	TNIP1
								-2.22256	0.0254503	GPX3
								1.0057	0.0435189	NUDT15
								2.06458	0.0146403	CPB2
								-4.81118	0.0414032	ENSSSCG00000051170
								-2.0394	0.0173704	TLR5
								1.41725	0.0435172	PARD6B
								5.56315	0.0403437	EEF1A2
								-1.28509	0.0435189	PLCB1
								-1.53441	0.0469162	ENSSSCG00000051633
								-2.31286	0.0124914	U1
								-1.28377	0.0254503	ENSSSCG00000034891
								-1.10915	0.0376181	ENSSSCG00000023045
								-1.6985	0.0135778	RBFOX3
								-1.13146	0.0435467	ITGB4
								-2.11183	0.0142585	OTOP3
								-2.13482	0.0469162	OTOP2
								-1.19332	0.0403994	CD300LB
								1.55127	0.0249274	ARL4D
								-1.64723	0.0434421	KCNH4
								-1.34061	0.0469162	ALOX15
								1.81478	0.0173704	ATP1B2
								-1.34692	0.0173704	GBX1
								2.30814	0.0173704	TRBV27
								1.41507	0.0249274	ENSSSCG00000043992
								1.64766	0.0376181	ENSSSCG00000031902
								-2.50532	0.00361344	CLEC5A
								-1.339	0.0443939	ENSSSCG00000016548
								-1.84037	0.018157	MET
								-2.00402	0.0112667	ENSSSCG00000028997
								-1.42049	0.0426165	HOXA5
								-1.44734	0.000114391	ENSSSCG00000018061
								-2.75076	0.00175086	RD3L
								-0.965747	0.0453254	ENSSSCG00000037775
								-3.13475	0.0292032	Metazoa_SRP
								-1.18218	0.0413759	ENSSSCG00000040651
								-1.58468	0.0173704	5_8S_rRNA
								-2.2675	0.000113327	RN18S
								-1.87003	0.000951776	ENSSSCG00000043761
								-2.22678	4.17963e-08	ENSSSCG00000032599
								-2.41	3.04032e-06	ENSSSCG00000041875
								-1.92668	0.00016542	ENSSSCG00000045913
								-1.91189	4.17963e-08	ENSSSCG00000041461
								-2.04694	0.0354582	ssc-mir-6782
